# Supplementary material for: The freshwater crabs of Macau, with the description of a new species of Nanhaipotamon Bott, 1968 and the redescription of Nanhaipotamonwupingense Cheng, Yang, Zhong & Li, 2003 (Crustacea, Decapoda, Potamidae)
Source: Zookeys. 2018 Dec 20;(810):91–111. doi: 10.3897/zookeys.810.30726 (PMC6308228; doi:10.3897/zookeys.810.30726)
Supplement: XML Treatment for Cantopotamon hengqinense [file zookeys.810.30726-treatment1.xml]

<!DOCTYPE tp:taxon-treatment
  PUBLIC "-//TaxonX//DTD Taxonomic Treatment Publishing DTD v0 20100105//EN" "tax-treatment-NSO.dtd">
<tp:taxon-treatment xmlns:tp="http://www.plazi.org/taxpub"><tp:treatment-meta><kwd-group><label>Taxon classification</label><kwd><named-content xmlns:xlink="http://www.w3.org/1999/xlink" content-type="kingdom">Animalia</named-content></kwd><kwd><named-content xmlns:xlink="http://www.w3.org/1999/xlink" content-type="order">Decapoda</named-content></kwd><kwd><named-content xmlns:xlink="http://www.w3.org/1999/xlink" content-type="family">Potamidae</named-content></kwd></kwd-group><mixed-citation publication-type="journal"><person-group><name><surname>Huang</surname><given-names>Chao</given-names></name><name><surname>Wong</surname><given-names>Kai Chin</given-names></name><name><surname>Ahyong</surname><given-names>Shane T.</given-names></name></person-group><article-title>The freshwater crabs of Macau, with the description of a new species of <italic><tp:taxon-name><tp:taxon-name-part taxon-name-part-type="genus" reg="Nanhaipotamon">Nanhaipotamon</tp:taxon-name-part></tp:taxon-name></italic> Bott, 1968 and the redescription of <italic><tp:taxon-name><tp:taxon-name-part taxon-name-part-type="genus" reg="Nanhaipotamon">Nanhaipotamon</tp:taxon-name-part><tp:taxon-name-part taxon-name-part-type="species" reg="wupingense">wupingense</tp:taxon-name-part></tp:taxon-name></italic> Cheng, Yang, Zhong &amp; Li, 2003 (<tp:taxon-name><tp:taxon-name-part taxon-name-part-type="subphylum">Crustacea</tp:taxon-name-part></tp:taxon-name>, <tp:taxon-name><tp:taxon-name-part taxon-name-part-type="order">Decapoda</tp:taxon-name-part></tp:taxon-name>, <tp:taxon-name><tp:taxon-name-part taxon-name-part-type="family">Potamidae</tp:taxon-name-part></tp:taxon-name>)</article-title><source>Zookeys</source><day>20</day><month>12</month><year>2018</year><volume>2018</volume><issue>810</issue><fpage>91</fpage><lpage>111</lpage><pub-id pub-id-type="doi">10.3897/zookeys.810.30726</pub-id></mixed-citation></tp:treatment-meta><tp:nomenclature><tp:taxon-name>
                  <tp:taxon-name-part taxon-name-part-type="genus" reg="Cantopotamon">Cantopotamon</tp:taxon-name-part>
                  <tp:taxon-name-part taxon-name-part-type="species" reg="hengqinense">hengqinense</tp:taxon-name-part>
                </tp:taxon-name><tp:taxon-authority>Huang, Ahyong &amp; Shih, 2017</tp:taxon-authority><xref ref-type="fig" rid="F2">Fig. 2C</xref><tp:nomenclature-citation-list><tp:nomenclature-citation><tp:taxon-name>
                      <tp:taxon-name-part taxon-name-part-type="genus" reg="Cantopotamon">Cantopotamon</tp:taxon-name-part>
                      <tp:taxon-name-part taxon-name-part-type="species" reg="hengqinense">hengqinense</tp:taxon-name-part>
                    </tp:taxon-name><comment>Huang, Ahyong &amp; Shih, 2017: 9, fig. 5.</comment></tp:nomenclature-citation></tp:nomenclature-citation-list></tp:nomenclature><tp:treatment-sec sec-type="type material" id="SECID0ECMAC"><title>Type material.</title><p>Holotype: <named-content xmlns:xlink="http://www.w3.org/1999/xlink" content-type="dwc:institutional_code" xlink:type="simple">SYSBM</named-content> 001558, male (19.9 × 16.0 mm), Dahengqin Mountain (<named-content xmlns:xlink="http://www.w3.org/1999/xlink" content-type="dwc:verbatimCoordinates" xlink:type="simple"><named-content content-type="geo-json" specific-use="{&#34;type&#34;:&#34;Point&#34;,&#34;coordinates&#34;:[113.500000,22.110000]}" id="NCID0EQMAC" xlink:type="simple">22.11N, 113.50E</named-content></named-content>), Hengqin Island, Zhuhai City, Guangdong, China, small hillstream, under rocks, coll. C. Huang, February 2016. Paratypes: <named-content xmlns:xlink="http://www.w3.org/1999/xlink" content-type="dwc:institutional_code" xlink:type="simple">SYSBM</named-content> 001559, 1 female (13.0 × 10.6 mm), same data as holotype. <named-content xmlns:xlink="http://www.w3.org/1999/xlink" content-type="dwc:institutional_code" xlink:type="simple">SYSBM</named-content> 001560–001561, 2 males (15.5 × 12.4 mm, 13.2 × 10.7 mm), same data as holotype.</p><fig id="F2" position="float" orientation="portrait"><label>Figure 2.</label><caption><p>The freshwater crabs of Macau, colour in life. <italic><tp:taxon-name><tp:taxon-name-part taxon-name-part-type="genus" reg="Nanhaipotamon">Nanhaipotamon</tp:taxon-name-part><tp:taxon-name-part taxon-name-part-type="species" reg="macau">macau</tp:taxon-name-part></tp:taxon-name></italic> sp. n., male (29.0 × 24.2 mm), <named-content xmlns:xlink="http://www.w3.org/1999/xlink" content-type="dwc:institutional_code" xlink:type="simple">SYSBM</named-content> 001654 (<bold>A</bold>); <italic><tp:taxon-name><tp:taxon-name-part taxon-name-part-type="genus" reg="Nanhaipotamon">Nanhaipotamon</tp:taxon-name-part><tp:taxon-name-part taxon-name-part-type="species" reg="guangdongense">guangdongense</tp:taxon-name-part></tp:taxon-name></italic> Dai, 1997, male (35.9 × 28.8 mm), <named-content xmlns:xlink="http://www.w3.org/1999/xlink" content-type="dwc:institutional_code" xlink:type="simple">SYSBM</named-content> 001645 (<bold>B</bold>); <italic><tp:taxon-name><tp:taxon-name-part taxon-name-part-type="genus" reg="Cantopotamon">Cantopotamon</tp:taxon-name-part><tp:taxon-name-part taxon-name-part-type="species" reg="hengqinense">hengqinense</tp:taxon-name-part></tp:taxon-name></italic> Huang, Ahyong &amp; Shih, 2017, male, specimen not collected (<bold>C</bold>); <italic><tp:taxon-name><tp:taxon-name-part taxon-name-part-type="genus" reg="Somanniathelphusa">Somanniathelphusa</tp:taxon-name-part><tp:taxon-name-part taxon-name-part-type="species" reg="zanklon">zanklon</tp:taxon-name-part></tp:taxon-name></italic> Ng &amp; Dudgeon, 1992, photographed in Zhuhai, specimen not collected (<bold>D</bold>).</p></caption><graphic xmlns:xlink="http://www.w3.org/1999/xlink" xlink:href="zookeys-810-091-g002.jpg" position="float" orientation="portrait" xlink:type="simple" id="oo_252115.jpg"/></fig></tp:treatment-sec><tp:treatment-sec sec-type="material" id="SECID0EKPAC"><title>Other material examined.</title><p>China: <abbrev xmlns:xlink="http://www.w3.org/1999/xlink" content-type="institution" xlink:title="Macao Civic and Municipal Affairs Bureau" id="ABBRID0EQPAC" xlink:type="simple">IACM</abbrev>, 2 males (20.5 × 16.5 mm, 19.5 × 16.5 mm), Coloane (<named-content xmlns:xlink="http://www.w3.org/1999/xlink" content-type="dwc:verbatimCoordinates" xlink:type="simple"><named-content content-type="geo-json" specific-use="{&#34;type&#34;:&#34;Point&#34;,&#34;coordinates&#34;:[113.560000,22.120000]}" id="NCID0EYPAC" xlink:type="simple">22.12N, 113.56E</named-content></named-content>), Macau, small hillstream, under rocks, coll. K.C. Wong, November 2009. <named-content xmlns:xlink="http://www.w3.org/1999/xlink" content-type="dwc:institutional_code" xlink:type="simple">SYSBM</named-content> 001640, 1 male (17.5 × 13.6 mm), Dahengqin Mountain, Hengqin Island, Zhuhai City, Guangdong, small hillstream, under rocks, coll. C. Huang, August 2017. <named-content xmlns:xlink="http://www.w3.org/1999/xlink" content-type="dwc:institutional_code" xlink:type="simple">SYSBM</named-content> 001641–1644, 4 females (20.5 × 16.0 mm, 15.1 × 11.8 mm, 14.1 × 10.8 mm, 12.3 × 10.0 mm), same as <named-content xmlns:xlink="http://www.w3.org/1999/xlink" content-type="dwc:institutional_code" xlink:type="simple">SYSBM</named-content> 001640. <named-content xmlns:xlink="http://www.w3.org/1999/xlink" content-type="dwc:institutional_code" xlink:type="simple">ZRC</named-content>, 1 male (19.7 × 15.4 mm), Coloane, Macau, small hillstream, under rocks, coll. C. Huang, January 2018. <named-content xmlns:xlink="http://www.w3.org/1999/xlink" content-type="dwc:institutional_code" xlink:type="simple">ZRC</named-content>, female (16.7 × 13.2 mm), same data as above. <named-content xmlns:xlink="http://www.w3.org/1999/xlink" content-type="dwc:institutional_code" xlink:type="simple">AM</named-content> P101300, male (19.0 × 15.4 mm), Coloane, Macau, small hillstream, under rocks, coll. C. Huang, February 2018.</p></tp:treatment-sec><tp:treatment-sec sec-type="distribution" id="SECID0E3AAE"><title>Distribution.</title><p>Hengqin Island, Zhuhai, Guangdong; Coloane, Macau.</p></tp:treatment-sec><tp:treatment-sec sec-type="conservation status" id="SECID0EBBAE"><title>Conservation status.</title><p><italic><tp:taxon-name><tp:taxon-name-part taxon-name-part-type="genus" reg="Cantopotamon">Cantopotamon</tp:taxon-name-part><tp:taxon-name-part taxon-name-part-type="species" reg="hengqinense">hengqinense</tp:taxon-name-part></tp:taxon-name></italic> was previously only known from three hill streams in Dahengqin Mountain in Hengqin Island. This study found it to be present in another three hill streams in the neighbouring southwest corner of Coloane, Macau, which extends its extent of occurrence to 34.6 km<sup>2</sup> (excluding sea area), area of occupancy to 11.7 km<sup>2</sup> and number of locations to two. The populations in Hengqin and Macau are currently isolated from each other by a narrow strip of sea. Unlike the Hengqin population, whose habitat is threatened by urban development (<xref ref-type="bibr" rid="B17">Huang et al. 2017</xref>), the Macau population does not face serious imminent threat as all localities at which it was found are not currently open to development. Specimens from Macau are morphologically indistinguishable from those found in Hengqin Island. <italic><tp:taxon-name><tp:taxon-name-part taxon-name-part-type="genus" reg="Cantopotamon">Cantopotamon</tp:taxon-name-part><tp:taxon-name-part taxon-name-part-type="species" reg="hengqinense">hengqinense</tp:taxon-name-part></tp:taxon-name></italic> has not been found in Xiangzhou, Zhuhai to the north and Sanzao Island to the west despite considerable survey efforts during 2011–2018. In fact, no species of <italic><tp:taxon-name><tp:taxon-name-part taxon-name-part-type="genus" reg="Cantopotamon">Cantopotamon</tp:taxon-name-part></tp:taxon-name></italic> are known from Sanzao Island, where instead <italic><tp:taxon-name><tp:taxon-name-part taxon-name-part-type="genus" reg="Cryptopotamon">Cryptopotamon</tp:taxon-name-part><tp:taxon-name-part taxon-name-part-type="species" reg="anacoluthon">anacoluthon</tp:taxon-name-part></tp:taxon-name></italic> (Kemp, 1918) is abundant. Given that the extent of occurrence and area <!--PageBreak-->of occupancy of <italic><tp:taxon-name><tp:taxon-name-part taxon-name-part-type="genus" reg="Cantopotamon">C.</tp:taxon-name-part><tp:taxon-name-part taxon-name-part-type="species" reg="hengqinense">hengqinense</tp:taxon-name-part></tp:taxon-name></italic> is much lower than 5, 000 km<sup>2</sup> and 5000 km<sup>2</sup>, respectively, with fewer than five known locations and projected decline in habitat quality in Hengqin, the suggested corresponding conservation status of this species under IUCN Red List criteria remains as indicated by <xref ref-type="bibr" rid="B17">Huang et al. (2017)</xref>, as Endangered B2(a)(b).</p></tp:treatment-sec><ref-list><ref id="B17"><mixed-citation xmlns:xlink="http://www.w3.org/1999/xlink" xlink:type="simple"><person-group><name name-style="western"><surname>Huang</surname><given-names>C</given-names></name><name name-style="western"><surname>Shih</surname><given-names>HT</given-names></name><name name-style="western"><surname>Ahyong</surname><given-names>ST</given-names></name></person-group> (<year>2017</year>) <italic><tp:taxon-name><tp:taxon-name-part taxon-name-part-type="genus">Cantopotamon</tp:taxon-name-part></tp:taxon-name></italic> a new genus of freshwater crabs from Guangdong, China, with descriptions of four new species (<tp:taxon-name><tp:taxon-name-part taxon-name-part-type="subphylum">Crustacea</tp:taxon-name-part></tp:taxon-name>: <tp:taxon-name><tp:taxon-name-part taxon-name-part-type="order">Decapoda</tp:taxon-name-part></tp:taxon-name>: <tp:taxon-name><tp:taxon-name-part taxon-name-part-type="infraorder">Brachyura</tp:taxon-name-part></tp:taxon-name>: <tp:taxon-name><tp:taxon-name-part taxon-name-part-type="family">Potamidae</tp:taxon-name-part></tp:taxon-name>). Zoological Studies 56: 41. <ext-link xlink:type="simple" ext-link-type="doi" xlink:href="10.6620/ZS.2017.56–41">https://doi.org/10.6620/ZS.2017.56–41</ext-link>.</mixed-citation></ref></ref-list></tp:taxon-treatment>
