# Supplementary material for: The freshwater crabs of Macau, with the description of a new species of Nanhaipotamon Bott, 1968 and the redescription of Nanhaipotamonwupingense Cheng, Yang, Zhong & Li, 2003 (Crustacea, Decapoda, Potamidae)
Source: Zookeys. 2018 Dec 20;(810):91–111. doi: 10.3897/zookeys.810.30726 (PMC6308228; doi:10.3897/zookeys.810.30726)
Supplement: XML Treatment for Nanhaipotamon macau [file zookeys.810.30726-treatment2.xml]

<!DOCTYPE tp:taxon-treatment
  PUBLIC "-//TaxonX//DTD Taxonomic Treatment Publishing DTD v0 20100105//EN" "tax-treatment-NSO.dtd">
<tp:taxon-treatment xmlns:tp="http://www.plazi.org/taxpub"><tp:treatment-meta><kwd-group><label>Taxon classification</label><kwd><named-content xmlns:xlink="http://www.w3.org/1999/xlink" content-type="kingdom">Animalia</named-content></kwd><kwd><named-content xmlns:xlink="http://www.w3.org/1999/xlink" content-type="order">Decapoda</named-content></kwd><kwd><named-content xmlns:xlink="http://www.w3.org/1999/xlink" content-type="family">Potamidae</named-content></kwd></kwd-group><mixed-citation publication-type="journal"><person-group><name><surname>Huang</surname><given-names>Chao</given-names></name><name><surname>Wong</surname><given-names>Kai Chin</given-names></name><name><surname>Ahyong</surname><given-names>Shane T.</given-names></name></person-group><article-title>The freshwater crabs of Macau, with the description of a new species of <italic><tp:taxon-name><tp:taxon-name-part taxon-name-part-type="genus" reg="Nanhaipotamon">Nanhaipotamon</tp:taxon-name-part></tp:taxon-name></italic> Bott, 1968 and the redescription of <italic><tp:taxon-name><tp:taxon-name-part taxon-name-part-type="genus" reg="Nanhaipotamon">Nanhaipotamon</tp:taxon-name-part><tp:taxon-name-part taxon-name-part-type="species" reg="wupingense">wupingense</tp:taxon-name-part></tp:taxon-name></italic> Cheng, Yang, Zhong &amp; Li, 2003 (<tp:taxon-name><tp:taxon-name-part taxon-name-part-type="subphylum">Crustacea</tp:taxon-name-part></tp:taxon-name>, <tp:taxon-name><tp:taxon-name-part taxon-name-part-type="order">Decapoda</tp:taxon-name-part></tp:taxon-name>, <tp:taxon-name><tp:taxon-name-part taxon-name-part-type="family">Potamidae</tp:taxon-name-part></tp:taxon-name>)</article-title><source>Zookeys</source><day>20</day><month>12</month><year>2018</year><volume>2018</volume><issue>810</issue><fpage>91</fpage><lpage>111</lpage><pub-id pub-id-type="doi">10.3897/zookeys.810.30726</pub-id></mixed-citation></tp:treatment-meta><tp:nomenclature><tp:taxon-name>
                  <tp:taxon-name-part taxon-name-part-type="genus" reg="Nanhaipotamon">Nanhaipotamon</tp:taxon-name-part>
                  <tp:taxon-name-part taxon-name-part-type="species" reg="macau">macau</tp:taxon-name-part>
                  <object-id xmlns:xlink="http://www.w3.org/1999/xlink" content-type="zoobank" xlink:type="simple">http://zoobank.org/550E7796-5748-4522-9825-C2A6EDB3BD8B</object-id>
                </tp:taxon-name><tp:taxon-status xmlns:xlink="http://www.w3.org/1999/xlink" xlink:type="simple">sp. n.</tp:taxon-status><xref ref-type="fig" rid="F2">Figs 2A</xref><xref ref-type="fig" rid="F3">, 3</xref><xref ref-type="fig" rid="F4">, 4</xref><xref ref-type="fig" rid="F5">, 5</xref><xref ref-type="fig" rid="F6">, 6A–C</xref><!--PageBreak--></tp:nomenclature><tp:treatment-sec sec-type="type material" id="SECID0EVFAE"><title>Type material.</title><p>Holotype: <named-content xmlns:xlink="http://www.w3.org/1999/xlink" content-type="dwc:institutional_code" xlink:type="simple">SYSBM</named-content> 001649, male (37.4 × 30.9 mm), Coloane (<named-content xmlns:xlink="http://www.w3.org/1999/xlink" content-type="dwc:verbatimCoordinates" xlink:type="simple"><named-content content-type="geo-json" specific-use="{&#34;type&#34;:&#34;Point&#34;,&#34;coordinates&#34;:[113.560000,22.120000]}" id="NCID0EDGAE" xlink:type="simple">22.12N, 113.56E</named-content></named-content>), Macau, China, forest floor, coll. K.C. Wong, July 2010. Paratypes: <named-content xmlns:xlink="http://www.w3.org/1999/xlink" content-type="dwc:institutional_code" xlink:type="simple">SYSBM</named-content> 001650, female (31.3 × 25.5 mm), Coloane, Macau, China, mud burrow adjacent to small hill stream, coll. C. Huang, February 2018. <named-content xmlns:xlink="http://www.w3.org/1999/xlink" content-type="dwc:institutional_code" xlink:type="simple">SYSBM</named-content> 001651, male (36.6 × 29.3 mm), same data as above. <abbrev xmlns:xlink="http://www.w3.org/1999/xlink" content-type="institution" xlink:title="Macao Civic and Municipal Affairs Bureau" id="ABBRID0ESGAE" xlink:type="simple">IACM</abbrev>, 2 males (36.5 × 31.1 mm, 34.6 × 28.5 mm), Coloane, Macau, forest floor, coll. J. Z. Huang, July 2009. <named-content xmlns:xlink="http://www.w3.org/1999/xlink" content-type="dwc:institutional_code" xlink:type="simple">AM</named-content> P101301, male (27.7 × 22.9 mm), same data as above. <named-content xmlns:xlink="http://www.w3.org/1999/xlink" content-type="dwc:institutional_code" xlink:type="simple">ZRC</named-content>, male (22.3 × 19.0 mm) Coloane, Macau, China, under rock in small hillstream, coll. C. Huang, January 2018.</p></tp:treatment-sec><tp:treatment-sec sec-type="material" id="SECID0EBHAE"><title>Other material examined.</title><p>Macau: <named-content xmlns:xlink="http://www.w3.org/1999/xlink" content-type="dwc:institutional_code" xlink:type="simple">SYSBM</named-content> 001652-55, 4 males (35.3 × 28.8 mm, 32.1 × 26.5 mm, 29.0 × 24.2 mm, 28.9 × 24.1 mm), Coloane, in burrows adjacent to small hill stream, coll. C. Huang, February 2018.</p></tp:treatment-sec><tp:treatment-sec sec-type="diagnosis" id="SECID0EMHAE"><title>Diagnosis.</title><p>Carapace broader than long, regions indistinct, dorsal surface convex, anterolateral region weakly rugose (Figs <xref ref-type="fig" rid="F3">3A</xref>, <xref ref-type="fig" rid="F4">4B</xref>); postorbital cristae sharp, laterally expanded, almost fused with epibranchial teeth and epigastric cristae (Figs <xref ref-type="fig" rid="F3">3A</xref>, <xref ref-type="fig" rid="F4">4B</xref>); external orbital angle sharply triangular, outer margin gently convex to almost straight, separated from anterolateral margin by conspicuous gap (Figs <xref ref-type="fig" rid="F3">3A, B</xref>, <xref ref-type="fig" rid="F4">4B</xref>); sub-orbital regions covered by sparse low granules, pterygostomial regions covered with short rows of a few rounded granules; sub-hepatic regions covered with lined striae (Fig. <xref ref-type="fig" rid="F3">3B</xref>); maxilliped III exopod reaching to proximal one-third of merus with short flagellum (Fig. <xref ref-type="fig" rid="F5">5A</xref>); female vulva ovate, medium-sized, positioned closely to one another (Fig. <xref ref-type="fig" rid="F4">4D</xref>); male pleon triangular, lateral margins almost straight (Fig. <xref ref-type="fig" rid="F3">3C</xref>); <abbrev xmlns:xlink="http://www.w3.org/1999/xlink" xlink:title="male first gonopod" id="ABBRID0E1IAE" xlink:type="simple">G1</abbrev> slender, subterminal segment tapering distally, terminal segment large, distally expanded, distal margin laminar, apex blunt, directed outward (Figs <xref ref-type="fig" rid="F5">5C–E</xref>, <xref ref-type="fig" rid="F6">6A–C</xref>). <abbrev xmlns:xlink="http://www.w3.org/1999/xlink" xlink:title="male second gonopod" id="ABBRID0EGJAE" xlink:type="simple">G2</abbrev> basal segment subovate (Fig. <xref ref-type="fig" rid="F5">5B</xref>).</p><fig id="F3" position="float" orientation="portrait"><label>Figure 3.</label><caption><p><italic><tp:taxon-name><tp:taxon-name-part taxon-name-part-type="genus" reg="Nanhaipotamon">Nanhaipotamon</tp:taxon-name-part><tp:taxon-name-part taxon-name-part-type="species" reg="macau">macau</tp:taxon-name-part></tp:taxon-name></italic> sp. n., male holotype (37.4 × 30.9 mm), <named-content xmlns:xlink="http://www.w3.org/1999/xlink" content-type="dwc:institutional_code" xlink:type="simple">SYSBM</named-content> 001649 Dorsal habitus (<bold>A</bold>); cephalothorax, anterior view (<bold>B</bold>); anterior thoracic sternum and pleon, ventral view (<bold>C</bold>); sterno-pleonal cavity with right <abbrev xmlns:xlink="http://www.w3.org/1999/xlink" xlink:title="male first gonopod" id="ABBRID0EMKAE" xlink:type="simple">G1</abbrev><italic>in situ</italic> (left <abbrev xmlns:xlink="http://www.w3.org/1999/xlink" xlink:title="male first gonopod" id="ABBRID0ESKAE" xlink:type="simple">G1</abbrev> removed), ventral view (<bold>D</bold>).</p></caption><graphic xmlns:xlink="http://www.w3.org/1999/xlink" xlink:href="zookeys-810-091-g003.jpg" position="float" orientation="portrait" xlink:type="simple" id="oo_252116.jpg"/></fig><fig id="F4" position="float" orientation="portrait"><label>Figure 4.</label><caption><p><italic><tp:taxon-name><tp:taxon-name-part taxon-name-part-type="genus" reg="Nanhaipotamon">Nanhaipotamon</tp:taxon-name-part><tp:taxon-name-part taxon-name-part-type="species" reg="macau">macau</tp:taxon-name-part></tp:taxon-name></italic> sp. n., male holotype (37.4 × 30.9 mm), <named-content xmlns:xlink="http://www.w3.org/1999/xlink" content-type="dwc:institutional_code" xlink:type="simple">SYSBM</named-content> 001649 (<bold>A</bold>); female paratype (31.3 × 25.5 mm), <named-content xmlns:xlink="http://www.w3.org/1999/xlink" content-type="dwc:institutional_code" xlink:type="simple">SYSBM</named-content> 001650 (<bold>B–D</bold>). Anterior thoracic sternum (<bold>A</bold>); dorsal habitus (<bold>B</bold>); pleon, ventral view (<bold>C</bold>); vulvae, ventral view (<bold>D</bold>).</p></caption><graphic xmlns:xlink="http://www.w3.org/1999/xlink" xlink:href="zookeys-810-091-g004.jpg" position="float" orientation="portrait" xlink:type="simple" id="oo_252117.jpg"/></fig><fig id="F5" position="float" orientation="portrait"><label>Figure 5.</label><caption><p><italic><tp:taxon-name><tp:taxon-name-part taxon-name-part-type="genus" reg="Nanhaipotamon">Nanhaipotamon</tp:taxon-name-part><tp:taxon-name-part taxon-name-part-type="species" reg="macau">macau</tp:taxon-name-part></tp:taxon-name></italic> sp. n., male holotype (37.4 × 30.9 mm), <named-content xmlns:xlink="http://www.w3.org/1999/xlink" content-type="dwc:institutional_code" xlink:type="simple">SYSBM</named-content> 001649 (<bold>A–C, F, G</bold>); male paratype (36.6 × 29.3 mm), <named-content xmlns:xlink="http://www.w3.org/1999/xlink" content-type="dwc:institutional_code" xlink:type="simple">SYSBM</named-content> 001651 (<bold>D</bold>); male (35.3 × 28.8 mm), <named-content xmlns:xlink="http://www.w3.org/1999/xlink" content-type="dwc:institutional_code" xlink:type="simple">SYSBM</named-content> 001652 (<bold>E</bold>); female paratype (31.3 × 25.5 mm), <named-content xmlns:xlink="http://www.w3.org/1999/xlink" content-type="dwc:institutional_code" xlink:type="simple">SYSBM</named-content> 001650 (<bold>H–I</bold>). Left maxilliped 3 (<bold>A</bold>); left <abbrev xmlns:xlink="http://www.w3.org/1999/xlink" xlink:title="male second gonopod" id="ABBRID0E3NAE" xlink:type="simple">G2</abbrev>, ventral view (<bold>B</bold>); left <abbrev xmlns:xlink="http://www.w3.org/1999/xlink" xlink:title="male first gonopod" id="ABBRID0ECOAE" xlink:type="simple">G1</abbrev>, ventral view (<bold>C–E</bold>); minor cheliped (<bold>F, H</bold>); major cheliped (<bold>G, I</bold>). Scale bars: 1.0 mm (<bold>A–E</bold>); 5.0 mm (<bold>F–I</bold>).</p></caption><graphic xmlns:xlink="http://www.w3.org/1999/xlink" xlink:href="zookeys-810-091-g005.jpg" position="float" orientation="portrait" xlink:type="simple" id="oo_252118.jpg"/></fig><fig id="F6" position="float" orientation="portrait"><label>Figure 6.</label><caption><p><italic><tp:taxon-name><tp:taxon-name-part taxon-name-part-type="genus" reg="Nanhaipotamon">Nanhaipotamon</tp:taxon-name-part><tp:taxon-name-part taxon-name-part-type="species" reg="macau">macau</tp:taxon-name-part></tp:taxon-name></italic> sp. n., male holotype (37.4 × 30.9 mm), <named-content xmlns:xlink="http://www.w3.org/1999/xlink" content-type="dwc:institutional_code" xlink:type="simple">SYSBM</named-content> 001649 (<bold>A–C</bold>); <italic><tp:taxon-name><tp:taxon-name-part taxon-name-part-type="genus" reg="Nanhaipotamon">Nanhaipotamon</tp:taxon-name-part><tp:taxon-name-part taxon-name-part-type="species" reg="wupingense">wupingense</tp:taxon-name-part></tp:taxon-name></italic> Cheng, Yang, Zhong &amp; Li, 2003, male neotype (22.4 × 18.3 mm), JX 050563 (<bold>D–F</bold>); <italic><tp:taxon-name><tp:taxon-name-part taxon-name-part-type="genus" reg="Nanhaipotamon">Nanhaipotamon</tp:taxon-name-part><tp:taxon-name-part taxon-name-part-type="species" reg="guangdongense">guangdongense</tp:taxon-name-part></tp:taxon-name></italic> Dai, 1997, male, (30.9 × 24.8 mm), <named-content xmlns:xlink="http://www.w3.org/1999/xlink" content-type="dwc:institutional_code" xlink:type="simple">SYSBM</named-content> 001646 (<bold>G</bold>). Left <abbrev xmlns:xlink="http://www.w3.org/1999/xlink" xlink:title="male first gonopod" id="ABBRID0EOQAE" xlink:type="simple">G1</abbrev>, ventral view (<bold>A, D, E</bold>); left <abbrev xmlns:xlink="http://www.w3.org/1999/xlink" xlink:title="male first gonopod" id="ABBRID0EUQAE" xlink:type="simple">G1</abbrev>, dorsal view (<bold>B</bold>); Left <abbrev xmlns:xlink="http://www.w3.org/1999/xlink" xlink:title="male first gonopod" id="ABBRID0E1QAE" xlink:type="simple">G1</abbrev> terminal segment, ventral view (<bold>C</bold>); Left <abbrev xmlns:xlink="http://www.w3.org/1999/xlink" xlink:title="male second gonopod" id="ABBRID0EARAE" xlink:type="simple">G2</abbrev>, ventral view (<bold>F, G</bold>). Scale bar: 1.0 mm.</p></caption><graphic xmlns:xlink="http://www.w3.org/1999/xlink" xlink:href="zookeys-810-091-g006.jpg" position="float" orientation="portrait" xlink:type="simple" id="oo_252119.jpg"/></fig></tp:treatment-sec><tp:treatment-sec sec-type="description" id="SECID0ELRAE"><title>Description.</title><p>Carapace broader than long, width about 1.2 × length (n = 6); regions indistinct, dorsal surface convex; surface generally smooth, pitted, anterolateral region weakly rugose (Figs <xref ref-type="fig" rid="F3">3A</xref>, <xref ref-type="fig" rid="F4">4B</xref>). Front deflexed, margin ridged in dorsal view (Figs <xref ref-type="fig" rid="F3">3A</xref>, <xref ref-type="fig" rid="F4">4B</xref>). Epigastric cristae low, separated by narrow gap (Figs <xref ref-type="fig" rid="F3">3A</xref>, <xref ref-type="fig" rid="F4">4B</xref>). Postorbital cristae sharp, laterally expanded, almost fused with epibranchial teeth and epigastric cristae (Figs <xref ref-type="fig" rid="F3">3A</xref>, <xref ref-type="fig" rid="F4">4B</xref>). Branchial regions slightly swollen (Figs <xref ref-type="fig" rid="F3">3A, B</xref>, <xref ref-type="fig" rid="F4">4B</xref>). Cervical groove shallow (Figs <xref ref-type="fig" rid="F3">3A</xref>, <xref ref-type="fig" rid="F4">4B</xref>). Mesogastric region slightly convex (Figs <xref ref-type="fig" rid="F3">3A</xref>, <xref ref-type="fig" rid="F4">4B</xref>). External orbital <!--PageBreak-->angle sharply triangular, outer margin gently convex to almost straight, separated from anterolateral margin by conspicuous gap (Figs <xref ref-type="fig" rid="F3">3A, B</xref>, <xref ref-type="fig" rid="F4">4B</xref>). Epibranchial tooth small, granular, indistinct (Figs <xref ref-type="fig" rid="F3">3A, B</xref>, <xref ref-type="fig" rid="F4">4B</xref>). Anterolateral margin cristate, lined with 20–23 granules, less distinct in some larger specimens; bent inward posteriorly (Figs <xref ref-type="fig" rid="F3">3A</xref>, <xref ref-type="fig" rid="F4">4B</xref>). Posterolateral surface with low, oblique striae, converging towards posterior carapace margin (Figs <xref ref-type="fig" rid="F3">3A</xref>, <xref ref-type="fig" rid="F4">4B</xref>). Orbits large; supraorbital, infraorbital margins cristate (Fig. <xref ref-type="fig" rid="F3">3B</xref>). Sub-orbital regions covered by sparse low granules, pterygostomial regions covered with short rows of a few rounded granules; sub-hepatic regions covered with lined striae (Fig. <xref ref-type="fig" rid="F3">3B</xref>). Epistome posterior margin narrow; median lobe broadly triangular, lateral margins slightly sinuous (Fig. <xref ref-type="fig" rid="F3">3B</xref>).</p><p>Maxilliped III merus about as wide as long; ischium width about 0.7 × length; merus subtrapezoidal, with median depression; ischium subtrapezoidal, with distinct median sulcus, mesial margin rounded. Exopod reaching to proximal one-third of merus; flagellum short (Fig. <xref ref-type="fig" rid="F5">5A</xref>).</p><p>Chelipeds (pereiopod I) unequal (Figs <xref ref-type="fig" rid="F3">3A</xref>, <xref ref-type="fig" rid="F5">5F–I</xref>); less inflated in females (Figs <xref ref-type="fig" rid="F4">4B</xref>, <xref ref-type="fig" rid="F5">5H, I</xref>). Merus trigonal in cross section; margins crenulated, dorsal-outer surface granulated. Carpus with sharp spine at inner-distal angle, spinule at base (Figs <xref ref-type="fig" rid="F3">3A</xref>, <xref ref-type="fig" rid="F4">4B</xref>). Major cheliped palm length about 1.2–1.4 × height in males (n = 5), 1.3 × in female (n = 1); dactylus 0.9–1.0 × palm length in males (n = 5), 0.9 × in female (n = 1) (Fig. <xref ref-type="fig" rid="F5">5G, I</xref>). Palm surface pitted, dorsal-outer surface granulated in larger <!--PageBreak-->males (Fig. <xref ref-type="fig" rid="F5">5G</xref>). Dactylus as long as pollex (Fig. <xref ref-type="fig" rid="F5">5F–I</xref>). Occlusal margin of fingers with irregular blunt teeth; slight gape when closed (Fig. <xref ref-type="fig" rid="F5">5F–I</xref>).</p><p>Ambulatory legs (pereiopods II–V) slender, setae short, very sparse (Figs <xref ref-type="fig" rid="F3">3A</xref>, <xref ref-type="fig" rid="F4">4B</xref>). Pereiopod III merus 0.6–0.7 × carapace length in males (n = 5), 0.6 × carapace length in female (n = 1) (Figs <xref ref-type="fig" rid="F3">3A</xref>, <xref ref-type="fig" rid="F4">4B</xref>). Pereiopods V propodus 2.1–2.2 × as long as broad in males (n = 5), 2.1 × as long as broad in female (n = 1), shorter than dactylus (Figs <xref ref-type="fig" rid="F3">3A</xref>, <xref ref-type="fig" rid="F4">4B</xref>).</p><p>Male thoracic sternum generally smooth; sternites I–IV narrow, width about 1.5 × length; sternites I, II forming triangular structure; sternites II, III fused, but demarcated by shallow transverse sulcus; sternites III, IV fused, demarcation inconspicuous (Fig. <xref ref-type="fig" rid="F4">4A</xref>). Male sterno-pleonal cavity reaching anteriorly beyond level of posterior articular condyle of cheliped coxa (Fig. <xref ref-type="fig" rid="F4">4A</xref>); deep median longitudinal groove between sternites VII, VIII (Fig. <xref ref-type="fig" rid="F3">3D</xref>). Male pleonal locking tubercle positioned at mid-length of sternite V (Fig. <xref ref-type="fig" rid="F3">3D</xref>). Female vulva ovate, medium-sized, not reaching the sutures of sternites V/VI or VI/VII, positioned closely to one another (Fig. <xref ref-type="fig" rid="F4">4D</xref>).</p><p>Male pleon triangular; somites III–VI progressively narrower, lateral margins almost straight; somite VI width 1.8–2.1 × length (n = 6); telson width 1.3–1.4 × length (n = 6); apex rounded (Fig. <xref ref-type="fig" rid="F3">3C</xref>). Female pleon broadly ovate (Fig. <xref ref-type="fig" rid="F4">4C</xref>).</p><p><abbrev xmlns:xlink="http://www.w3.org/1999/xlink" xlink:title="male first gonopod" id="ABBRID0EFYAE" xlink:type="simple">G1</abbrev> slender; in-situ, tip of terminal segment exceeding pleonal locking tubercle, almost reaching suture between thoracic sternites IV/V (Fig. <xref ref-type="fig" rid="F3">3D</xref>); subterminal segment length about 3.1 × length of terminal segment; subterminal segment tapering distally; <!--PageBreak-->terminal segment large, distally expanded, distal margin laminar, slightly sinuous to V-shaped, apex blunt, directed outward, orientation perpendicular to oblique to main axis of <abbrev xmlns:xlink="http://www.w3.org/1999/xlink" xlink:title="male first gonopod" id="ABBRID0EPYAE" xlink:type="simple">G1</abbrev> (Figs <xref ref-type="fig" rid="F5">5C–E</xref>, <xref ref-type="fig" rid="F6">6A–C</xref>). <abbrev xmlns:xlink="http://www.w3.org/1999/xlink" xlink:title="male second gonopod" id="ABBRID0E2YAE" xlink:type="simple">G2</abbrev> subterminal segment about 1.9 × length of flagelliform distal segment; exopod absent (Fig. <xref ref-type="fig" rid="F5">5B</xref>).</p></tp:treatment-sec><tp:treatment-sec sec-type="etymology" id="SECID0EDZAE"><title>Etymology.</title><p>This species is named after the type locality, Macau; used as a noun in apposition.</p></tp:treatment-sec><tp:treatment-sec sec-type="Colour in life" id="SECID0EIZAE"><title>Colour in life.</title><p>Variable, carapace and ambulatory legs dark brown to purple; chelipeds a combination of brown, orange and white (Fig. <xref ref-type="fig" rid="F2">2A</xref>).</p></tp:treatment-sec><tp:treatment-sec sec-type="habitat" id="SECID0ESZAE"><title>Habitat.</title><p><italic><tp:taxon-name><tp:taxon-name-part taxon-name-part-type="genus" reg="Nanhaipotamon">Nanhaipotamon</tp:taxon-name-part><tp:taxon-name-part taxon-name-part-type="species" reg="macau">macau</tp:taxon-name-part></tp:taxon-name></italic> sp. n. is a typical semi-terrestrial species that burrows in wet soil in the bank adjacent to hill streams. It was sympatric with <italic><tp:taxon-name><tp:taxon-name-part taxon-name-part-type="genus" reg="Cantopotamon">Cantopotamon</tp:taxon-name-part><tp:taxon-name-part taxon-name-part-type="species" reg="hengqinense">hengqinense</tp:taxon-name-part></tp:taxon-name></italic> at three localities (<named-content xmlns:xlink="http://www.w3.org/1999/xlink" content-type="dwc:verbatimCoordinates" xlink:type="simple"><named-content content-type="geo-json" specific-use="{&#34;type&#34;:&#34;Point&#34;,&#34;coordinates&#34;:[113.566000,22.117000]}" id="NCID0ER1AE" xlink:type="simple">22.117N, 113.566E</named-content></named-content>; <named-content xmlns:xlink="http://www.w3.org/1999/xlink" content-type="dwc:verbatimCoordinates" xlink:type="simple"><named-content content-type="geo-json" specific-use="{&#34;type&#34;:&#34;Point&#34;,&#34;coordinates&#34;:[113.559000,22.118000]}" id="NCID0EZ1AE" xlink:type="simple">22.118N, 113.559E</named-content></named-content>; <named-content xmlns:xlink="http://www.w3.org/1999/xlink" content-type="dwc:verbatimCoordinates" xlink:type="simple"><named-content content-type="geo-json" specific-use="{&#34;type&#34;:&#34;Point&#34;,&#34;coordinates&#34;:[113.561000,22.128000]}" id="NCID0EB2AE" xlink:type="simple">22.128N, 113.561E</named-content></named-content>).</p></tp:treatment-sec><tp:treatment-sec sec-type="distribution" id="SECID0EG2AE"><title>Distribution.</title><p>Coloane, Macau.</p></tp:treatment-sec><tp:treatment-sec sec-type="remarks" id="SECID0EL2AE"><title>Remarks.</title><p>As with many other species of <italic><tp:taxon-name><tp:taxon-name-part taxon-name-part-type="genus" reg="Nanhaipotamon">Nanhaipotamon</tp:taxon-name-part></tp:taxon-name></italic>, <italic><tp:taxon-name><tp:taxon-name-part taxon-name-part-type="genus" reg="Nanhaipotamon">N.</tp:taxon-name-part><tp:taxon-name-part taxon-name-part-type="species" reg="macau">macau</tp:taxon-name-part></tp:taxon-name></italic> sp. n. shows intraspecific variation in <abbrev xmlns:xlink="http://www.w3.org/1999/xlink" xlink:title="male first gonopod" id="ABBRID0ED3AE" xlink:type="simple">G1</abbrev> morphology. In the terminal segment, the curves of the inner-distal and distal margins vary (Fig. <xref ref-type="fig" rid="F5">5C–E</xref>). The general shape and large size of the terminal segment, however, readily separates <italic><tp:taxon-name><tp:taxon-name-part taxon-name-part-type="genus" reg="Nanhaipotamon">N.</tp:taxon-name-part><tp:taxon-name-part taxon-name-part-type="species" reg="macau">macau</tp:taxon-name-part></tp:taxon-name></italic> from other congeners in the Pearl River Delta Region, such as <italic><tp:taxon-name><tp:taxon-name-part taxon-name-part-type="genus" reg="Nanhaipotamon">N.</tp:taxon-name-part><tp:taxon-name-part taxon-name-part-type="species" reg="guangdongense">guangdongense</tp:taxon-name-part></tp:taxon-name></italic> Dai, 1997 (Fig. <xref ref-type="fig" rid="F7">7</xref>).</p><fig id="F7" position="float" orientation="portrait"><label>Figure 7.</label><caption><p>Comparison of <abbrev xmlns:xlink="http://www.w3.org/1999/xlink" xlink:title="male first gonopod" id="ABBRID0EN4AE" xlink:type="simple">G1</abbrev> of <italic><tp:taxon-name><tp:taxon-name-part taxon-name-part-type="genus" reg="Nanhaipotamon">Nanhaipotamon</tp:taxon-name-part><tp:taxon-name-part taxon-name-part-type="species" reg="guangdongense">guangdongense</tp:taxon-name-part></tp:taxon-name></italic> Dai, 1997, from different localities. Male (38.4 × 31.5 mm), <named-content xmlns:xlink="http://www.w3.org/1999/xlink" content-type="dwc:institutional_code" xlink:type="simple">SYSBM</named-content> 001141, Gujing, Jiangmen (<bold>A</bold>); male (40.8 × 32.2 mm), <named-content xmlns:xlink="http://www.w3.org/1999/xlink" content-type="dwc:institutional_code" xlink:type="simple">SYSBM</named-content> 001142, Gujing, Jiangmen (<bold>B</bold>); male (36.7 × 29.4 mm), <named-content xmlns:xlink="http://www.w3.org/1999/xlink" content-type="dwc:institutional_code" xlink:type="simple">SYSBM</named-content> 001143, Gujing, Jiangmen (<bold>C</bold>); male (35.4 × 29.4 mm), <named-content xmlns:xlink="http://www.w3.org/1999/xlink" content-type="dwc:institutional_code" xlink:type="simple">SYSBM</named-content> 001177, Xiangzhou, Zhuhai (<bold>D</bold>); male (32.5 × 27.0 mm), <named-content xmlns:xlink="http://www.w3.org/1999/xlink" content-type="dwc:institutional_code" xlink:type="simple">SYSBM</named-content> 001764, Xiangzhou, Zhuhai (<bold>E</bold>); male (40.1 × 32.7 mm), <named-content xmlns:xlink="http://www.w3.org/1999/xlink" content-type="dwc:institutional_code" xlink:type="simple">SYSBM</named-content> 001758, Xiangzhou, Zhuhai (<bold>F</bold>); male (35.9 × 28.8 mm), <named-content xmlns:xlink="http://www.w3.org/1999/xlink" content-type="dwc:institutional_code" xlink:type="simple">SYSBM</named-content> 001645, Coloane, Macau (<bold>G</bold>); male (45.5 × 37.0 mm), <named-content xmlns:xlink="http://www.w3.org/1999/xlink" content-type="dwc:institutional_code" xlink:type="simple">SYSBM</named-content> 001656, Hengqin Island, Zhuhai (<bold>H</bold>); male (22.4 × 18.5 mm), <named-content xmlns:xlink="http://www.w3.org/1999/xlink" content-type="dwc:institutional_code" xlink:type="simple">SYSBM</named-content> 001672, Jinwan, Zhuhai (<bold>I</bold>); male (33.4 × 26.5 mm), <named-content xmlns:xlink="http://www.w3.org/1999/xlink" content-type="dwc:institutional_code" xlink:type="simple">SYSBM</named-content> 001017, Doumen, Zhuhai (<bold>J</bold>); male (36.9 × 30.4 mm), <named-content xmlns:xlink="http://www.w3.org/1999/xlink" content-type="dwc:institutional_code" xlink:type="simple">SYSBM</named-content> 001657, Jinzhong Reservoir, Zhongshan (<bold>K</bold>); male (40.5 × 33.1 mm), <named-content xmlns:xlink="http://www.w3.org/1999/xlink" content-type="dwc:institutional_code" xlink:type="simple">SYSBM</named-content> 001016, Qi’ao Island, Zhuhai (<bold>L</bold>). Scale bars: 1.0 mm.</p></caption><graphic xmlns:xlink="http://www.w3.org/1999/xlink" xlink:href="zookeys-810-091-g007.jpg" position="float" orientation="portrait" xlink:type="simple" id="oo_252120.jpg"/></fig><p><italic><tp:taxon-name><tp:taxon-name-part taxon-name-part-type="genus" reg="Nanhaipotamon">Nanhaipotamon</tp:taxon-name-part><tp:taxon-name-part taxon-name-part-type="species" reg="wupingense">wupingense</tp:taxon-name-part></tp:taxon-name></italic> Cheng, Yang, Zhong &amp; Li, 2003, from Fujian Province, is the only other known congener that also possesses such a large terminal segment. Based on the redscription of <italic><tp:taxon-name><tp:taxon-name-part taxon-name-part-type="genus" reg="Nanhaipotamon">N.</tp:taxon-name-part><tp:taxon-name-part taxon-name-part-type="species" reg="wupingense">wupingense</tp:taxon-name-part></tp:taxon-name></italic> below, <italic><tp:taxon-name><tp:taxon-name-part taxon-name-part-type="genus" reg="Nanhaipotamon">N.</tp:taxon-name-part><tp:taxon-name-part taxon-name-part-type="species" reg="macau">macau</tp:taxon-name-part></tp:taxon-name></italic> sp. n. differs by its larger maximum size (<abbrev xmlns:xlink="http://www.w3.org/1999/xlink" xlink:title="carapace width" id="ABBRID0EZBAG" xlink:type="simple">CW</abbrev> to 37.4 mm vs 27.5 mm in <italic><tp:taxon-name><tp:taxon-name-part taxon-name-part-type="genus" reg="Nanhaipotamon">N.</tp:taxon-name-part><tp:taxon-name-part taxon-name-part-type="species" reg="wupingense">wupingense</tp:taxon-name-part></tp:taxon-name></italic>; <xref ref-type="bibr" rid="B6">Cheng et al. 2003</xref>); more inflated and less rugose branchial regions (compare Figs <xref ref-type="fig" rid="F3">3A, B</xref>, <xref ref-type="fig" rid="F8">8A, B</xref>); pterygostomial region granules larger, less numerous (compare Figs <xref ref-type="fig" rid="F3">3B</xref>, <xref ref-type="fig" rid="F8">8B</xref>); the <abbrev xmlns:xlink="http://www.w3.org/1999/xlink" xlink:title="male first gonopod" id="ABBRID0E3CAG" xlink:type="simple">G1</abbrev> tip usually points laterally and the convex anterior margin next to the tip is often lower (Figs <xref ref-type="fig" rid="F5">5C–E</xref>, <xref ref-type="fig" rid="F6">6A–C</xref>) (tip points anterolaterally with higher adjacent convex margin, Fig. <xref ref-type="fig" rid="F6">6D</xref>; <xref ref-type="bibr" rid="B6">Cheng et al. 2003</xref>: fig. 7); <abbrev xmlns:xlink="http://www.w3.org/1999/xlink" xlink:title="male first gonopod" id="ABBRID0EQDAG" xlink:type="simple">G1</abbrev> subterminal segment length about 3.0–3.2 × length of terminal segment in <italic><tp:taxon-name><tp:taxon-name-part taxon-name-part-type="genus" reg="Nanhaipotamon">N.</tp:taxon-name-part><tp:taxon-name-part taxon-name-part-type="species" reg="macau">macau</tp:taxon-name-part></tp:taxon-name></italic> sp. n. (Figs <xref ref-type="fig" rid="F5">5C–E</xref>, <xref ref-type="fig" rid="F6">6A</xref>) (2.7 in the neotype of <italic><tp:taxon-name><tp:taxon-name-part taxon-name-part-type="genus" reg="Nanhaipotamon">N.</tp:taxon-name-part><tp:taxon-name-part taxon-name-part-type="species" reg="wupingense">wupingense</tp:taxon-name-part></tp:taxon-name></italic>, see below, Fig. <xref ref-type="fig" rid="F6">6D</xref>). In keeping with their wide geographic separation, sequences of the COI barcoding region between <italic><tp:taxon-name><tp:taxon-name-part taxon-name-part-type="genus" reg="Nanhaipotamon">N.</tp:taxon-name-part><tp:taxon-name-part taxon-name-part-type="species" reg="macau">macau</tp:taxon-name-part></tp:taxon-name></italic> sp. n. (<named-content xmlns:xlink="http://www.w3.org/1999/xlink" content-type="dwc:institutional_code" xlink:type="simple">SYSBM</named-content> 001654; GenBank accession number <ext-link xmlns:xlink="http://www.w3.org/1999/xlink" ext-link-type="gen" xlink:href="MK226142" xlink:type="simple">MK226142</ext-link>) and <italic><tp:taxon-name><tp:taxon-name-part taxon-name-part-type="genus" reg="Nanhaipotamon">N.</tp:taxon-name-part><tp:taxon-name-part taxon-name-part-type="species" reg="wupingense">wupingense</tp:taxon-name-part></tp:taxon-name></italic> (GenBank accession number: <ext-link xmlns:xlink="http://www.w3.org/1999/xlink" ext-link-type="gen" xlink:href="AB470511.1" xlink:type="simple">AB470511.1</ext-link>), courtesy of Hsi-Te Shih, shows a high (13.51%) Kimura 2-parameter (<abbrev xmlns:xlink="http://www.w3.org/1999/xlink" xlink:title="Kimura 2-parameter" id="ABBRID0E2FAG" xlink:type="simple">K2P</abbrev>) distance, corroborating their separate species status.</p></tp:treatment-sec><tp:treatment-sec sec-type="conservation status" id="SECID0E6FAG"><title>Conservation status.</title><p><italic><tp:taxon-name><tp:taxon-name-part taxon-name-part-type="genus" reg="Nanhaipotamon">Nanhaipotamon</tp:taxon-name-part><tp:taxon-name-part taxon-name-part-type="species" reg="macau">macau</tp:taxon-name-part></tp:taxon-name></italic> sp. n. has an extremely restricted distribution with an extent of occurrence of only 5.3 km<sup>2</sup> (excluding sea area) and an area of occupancy of around 3 km<sup>2</sup>. However, all 12 hill streams at which <italic><tp:taxon-name><tp:taxon-name-part taxon-name-part-type="genus" reg="Nanhaipotamon">N.</tp:taxon-name-part><tp:taxon-name-part taxon-name-part-type="species" reg="macau">macau</tp:taxon-name-part></tp:taxon-name></italic> sp. n. was found are not currently open to urban development (one of these, Ka-Ho Reservoir Freshwater Wetland, is a protected area) and they seem to be locally abundant. We are unaware of any commercial harvesting of these crabs for human consumption or the aquarium trade. As such, no imminent threats to this species are apparent and it cannot be assigned to any level of threat according the IUCN Red List criteria. However, we emphasize the fragility of this species due to its highly restricted distribution; the habitat integrity of the hills of Coloane is paramount to this species’ survival.</p><!--PageBreak--></tp:treatment-sec><tp:treatment-sec><!--Section generated to contain objects referenced in tp:taxon-treatment.--><fig id="F2" position="float" orientation="portrait"><label>Figure 2.</label><caption><p>The freshwater crabs of Macau, colour in life. <italic><tp:taxon-name><tp:taxon-name-part taxon-name-part-type="genus" reg="Nanhaipotamon">Nanhaipotamon</tp:taxon-name-part><tp:taxon-name-part taxon-name-part-type="species" reg="macau">macau</tp:taxon-name-part></tp:taxon-name></italic> sp. n., male (29.0 × 24.2 mm), <named-content xmlns:xlink="http://www.w3.org/1999/xlink" content-type="dwc:institutional_code" xlink:type="simple">SYSBM</named-content> 001654 (<bold>A</bold>); <italic><tp:taxon-name><tp:taxon-name-part taxon-name-part-type="genus" reg="Nanhaipotamon">Nanhaipotamon</tp:taxon-name-part><tp:taxon-name-part taxon-name-part-type="species" reg="guangdongense">guangdongense</tp:taxon-name-part></tp:taxon-name></italic> Dai, 1997, male (35.9 × 28.8 mm), <named-content xmlns:xlink="http://www.w3.org/1999/xlink" content-type="dwc:institutional_code" xlink:type="simple">SYSBM</named-content> 001645 (<bold>B</bold>); <italic><tp:taxon-name><tp:taxon-name-part taxon-name-part-type="genus" reg="Cantopotamon">Cantopotamon</tp:taxon-name-part><tp:taxon-name-part taxon-name-part-type="species" reg="hengqinense">hengqinense</tp:taxon-name-part></tp:taxon-name></italic> Huang, Ahyong &amp; Shih, 2017, male, specimen not collected (<bold>C</bold>); <italic><tp:taxon-name><tp:taxon-name-part taxon-name-part-type="genus" reg="Somanniathelphusa">Somanniathelphusa</tp:taxon-name-part><tp:taxon-name-part taxon-name-part-type="species" reg="zanklon">zanklon</tp:taxon-name-part></tp:taxon-name></italic> Ng &amp; Dudgeon, 1992, photographed in Zhuhai, specimen not collected (<bold>D</bold>).</p></caption><graphic xmlns:xlink="http://www.w3.org/1999/xlink" xlink:href="zookeys-810-091-g002.jpg" position="float" orientation="portrait" xlink:type="simple" id="oo_252115.jpg"/></fig><fig id="F8" position="float" orientation="portrait"><label>Figure 8.</label><caption><p><italic><tp:taxon-name><tp:taxon-name-part taxon-name-part-type="genus" reg="Nanhaipotamon">Nanhaipotamon</tp:taxon-name-part><tp:taxon-name-part taxon-name-part-type="species" reg="wupingense">wupingense</tp:taxon-name-part></tp:taxon-name></italic> Cheng, Yang, Zhong &amp; Li, 2003, male neotype (22.4 × 18.3 mm), JX 050563 (<bold>A–D</bold>); female (25.3 × 20.8 mm), JX 050570 (<bold>E–F</bold>). Dorsal habitus (<bold>A</bold>); cephalothorax, anterior view (<bold>B</bold>); anterior thoracic sternum and pleon, ventral view (<bold>C</bold>); sterno-pleonal cavity with right <abbrev xmlns:xlink="http://www.w3.org/1999/xlink" xlink:title="male first gonopod" id="ABBRID0EX5AG" xlink:type="simple">G1</abbrev><italic>in situ</italic> (left <abbrev xmlns:xlink="http://www.w3.org/1999/xlink" xlink:title="male first gonopod" id="ABBRID0E45AG" xlink:type="simple">G1</abbrev> removed), ventral view (<bold>D</bold>); pleon, ventral view (<bold>E</bold>); vulvae, ventral view (<bold>F</bold>).</p></caption><graphic xmlns:xlink="http://www.w3.org/1999/xlink" xlink:href="zookeys-810-091-g008.jpg" position="float" orientation="portrait" xlink:type="simple" id="oo_252121.jpg"/></fig></tp:treatment-sec><ref-list><ref id="B6"><mixed-citation xmlns:xlink="http://www.w3.org/1999/xlink" xlink:type="simple"><person-group><name name-style="western"><surname>Cheng</surname><given-names>YZ</given-names></name><name name-style="western"><surname>Yang</surname><given-names>WC</given-names></name><name name-style="western"><surname>Zhong</surname><given-names>YH</given-names></name><name name-style="western"><surname>Li</surname><given-names>L</given-names></name></person-group> (<year>2003</year>) <article-title>A new species of the genus <italic><tp:taxon-name><tp:taxon-name-part taxon-name-part-type="genus">Nanhaipotamon</tp:taxon-name-part></tp:taxon-name></italic> (<tp:taxon-name><tp:taxon-name-part taxon-name-part-type="order">Decapoda</tp:taxon-name-part></tp:taxon-name>: Potamid).</article-title><source>Journal of Xiamen University (Natural Science)</source><volume>42</volume>: <fpage>676</fpage>–<lpage>678</lpage>.</mixed-citation></ref></ref-list></tp:taxon-treatment>
