# Supplementary material for: The freshwater crabs of Macau, with the description of a new species of Nanhaipotamon Bott, 1968 and the redescription of Nanhaipotamonwupingense Cheng, Yang, Zhong & Li, 2003 (Crustacea, Decapoda, Potamidae)
Source: Zookeys. 2018 Dec 20;(810):91–111. doi: 10.3897/zookeys.810.30726 (PMC6308228; doi:10.3897/zookeys.810.30726)
Supplement: XML Treatment for Nanhaipotamon guangdongense [file zookeys.810.30726-treatment3.xml]

<!DOCTYPE tp:taxon-treatment
  PUBLIC "-//TaxonX//DTD Taxonomic Treatment Publishing DTD v0 20100105//EN" "tax-treatment-NSO.dtd">
<tp:taxon-treatment xmlns:tp="http://www.plazi.org/taxpub"><tp:treatment-meta><kwd-group><label>Taxon classification</label><kwd><named-content xmlns:xlink="http://www.w3.org/1999/xlink" content-type="kingdom">Animalia</named-content></kwd><kwd><named-content xmlns:xlink="http://www.w3.org/1999/xlink" content-type="order">Decapoda</named-content></kwd><kwd><named-content xmlns:xlink="http://www.w3.org/1999/xlink" content-type="family">Potamidae</named-content></kwd></kwd-group><mixed-citation publication-type="journal"><person-group><name><surname>Huang</surname><given-names>Chao</given-names></name><name><surname>Wong</surname><given-names>Kai Chin</given-names></name><name><surname>Ahyong</surname><given-names>Shane T.</given-names></name></person-group><article-title>The freshwater crabs of Macau, with the description of a new species of <italic><tp:taxon-name><tp:taxon-name-part taxon-name-part-type="genus" reg="Nanhaipotamon">Nanhaipotamon</tp:taxon-name-part></tp:taxon-name></italic> Bott, 1968 and the redescription of <italic><tp:taxon-name><tp:taxon-name-part taxon-name-part-type="genus" reg="Nanhaipotamon">Nanhaipotamon</tp:taxon-name-part><tp:taxon-name-part taxon-name-part-type="species" reg="wupingense">wupingense</tp:taxon-name-part></tp:taxon-name></italic> Cheng, Yang, Zhong &amp; Li, 2003 (<tp:taxon-name><tp:taxon-name-part taxon-name-part-type="subphylum">Crustacea</tp:taxon-name-part></tp:taxon-name>, <tp:taxon-name><tp:taxon-name-part taxon-name-part-type="order">Decapoda</tp:taxon-name-part></tp:taxon-name>, <tp:taxon-name><tp:taxon-name-part taxon-name-part-type="family">Potamidae</tp:taxon-name-part></tp:taxon-name>)</article-title><source>Zookeys</source><day>20</day><month>12</month><year>2018</year><volume>2018</volume><issue>810</issue><fpage>91</fpage><lpage>111</lpage><pub-id pub-id-type="doi">10.3897/zookeys.810.30726</pub-id></mixed-citation></tp:treatment-meta><tp:nomenclature><tp:taxon-name>
                  <tp:taxon-name-part taxon-name-part-type="genus" reg="Nanhaipotamon">Nanhaipotamon</tp:taxon-name-part>
                  <tp:taxon-name-part taxon-name-part-type="species" reg="guangdongense">guangdongense</tp:taxon-name-part>
                </tp:taxon-name><tp:taxon-authority>Dai, 1997</tp:taxon-authority><xref ref-type="fig" rid="F2">Figs 2B</xref><xref ref-type="fig" rid="F6">, 6G</xref><xref ref-type="fig" rid="F7">, 7</xref><tp:nomenclature-citation-list><tp:nomenclature-citation><tp:taxon-name>
                      <tp:taxon-name-part taxon-name-part-type="genus" reg="Nanhaipotamon">Nanhaipotamon</tp:taxon-name-part>
                      <tp:taxon-name-part taxon-name-part-type="species" reg="guangdongense">guangdongense</tp:taxon-name-part>
                    </tp:taxon-name><comment>Dai, 1997: 229, fig. 9; <xref ref-type="bibr" rid="B9">Dai 1999</xref>: 121, pl. 8(1), fig. 60; <xref ref-type="bibr" rid="B16">Huang et al. 2012</xref>: 57, fig. 1A, 60; fig. 4, 61; fig. 5A–C.</comment></tp:nomenclature-citation></tp:nomenclature-citation-list></tp:nomenclature><tp:treatment-sec sec-type="type material" id="SECID0EGJAG"><title>Type material.</title><p>Holotype: AS-CB 05141, male (33.2 × 26.4 mm), Guangdong Province, China, gift from Sun Yat-Sen Medical College, no date [photographs examined].</p></tp:treatment-sec><tp:treatment-sec sec-type="material" id="SECID0ELJAG"><title>Other material examined.</title><p>SYSU 001001, male (38.5 × 30.0 mm), Xiangzhou (<named-content xmlns:xlink="http://www.w3.org/1999/xlink" content-type="dwc:verbatimCoordinates" xlink:type="simple"><named-content content-type="geo-json" specific-use="{&#34;type&#34;:&#34;Point&#34;,&#34;coordinates&#34;:[113.570000,22.250000]}" id="NCID0EUJAG" xlink:type="simple">22.25N, 113.57E</named-content></named-content>), Zhuhai City, Guangdong, blue, mud hole next to small hillstream, coll. C. Huang, May 2012. <named-content xmlns:xlink="http://www.w3.org/1999/xlink" content-type="dwc:institutional_code" xlink:type="simple">SYSBM</named-content> 001003, 1 male (36.2 × 28.4 mm), Xiangzhou, Zhuhai City, Guangdong, mud hole next to small hill stream, coll. C. Huang, February 2011. <named-content xmlns:xlink="http://www.w3.org/1999/xlink" content-type="dwc:institutional_code" xlink:type="simple">SYSBM</named-content> 001004, 1 male (30.5 × 24.3 mm), Xiangzhou, Zhuhai City, Guangdong, mud hole next to small hill stream, coll. C. Huang, August 2012. <named-content xmlns:xlink="http://www.w3.org/1999/xlink" content-type="dwc:institutional_code" xlink:type="simple">SYSBM</named-content> 001177, 1 male (35.4 × 29.4 mm), Xiangzhou, Zhuhai City, Guangdong, mud hole next to small hill stream, coll. C. Huang, May 2013. <named-content xmlns:xlink="http://www.w3.org/1999/xlink" content-type="dwc:institutional_code" xlink:type="simple">SYSBM</named-content> 001178, 1 female, (35.9 × 29.4 mm), same data as above. SYSU 001758–001760, 3 males (40.1 × 32.7 mm, 36.0 × 29.8 mm, 30.2 × 25.1 mm), Xiangzhou, Zhuhai City, Guangdong, blue, mud hole next to small hillstream, coll. C. Huang, September 2018. SYSU 001761–001764, 4 males (42.1 × 33.5 mm, 40.5 × 32.4 mm, 38.1 × 32.0 mm, 32.5 × 27.0 mm), Xiangzhou, Zhuhai City, Guangdong, mud hole next to small hill stream, coll. C. Huang, September 2018. <named-content xmlns:xlink="http://www.w3.org/1999/xlink" content-type="dwc:institutional_code" xlink:type="simple">SYSBM</named-content> 001141–001143, 3 males (38.4 × 31.5 mm, 40.8 × 32.2 mm, 36.7 × 29.4 mm), Gujing (<named-content xmlns:xlink="http://www.w3.org/1999/xlink" content-type="dwc:verbatimCoordinates" xlink:type="simple"><named-content content-type="geo-json" specific-use="{&#34;type&#34;:&#34;Point&#34;,&#34;coordinates&#34;:[113.120000,22.360000]}" id="NCID0EVKAG" xlink:type="simple">22.36N, 113.12E</named-content></named-content>), Jiangmen City, Guangdong, coll. local, August 2013. <abbrev xmlns:xlink="http://www.w3.org/1999/xlink" content-type="institution" xlink:title="Macao Civic and Municipal Affairs Bureau" id="ABBRID0E1KAG" xlink:type="simple">IACM</abbrev>, 2 males (39.5 × 31.5 mm, 25.2 × 21.1 mm), Taipa (<named-content xmlns:xlink="http://www.w3.org/1999/xlink" content-type="dwc:verbatimCoordinates" xlink:type="simple"><named-content content-type="geo-json" specific-use="{&#34;type&#34;:&#34;Point&#34;,&#34;coordinates&#34;:[113.580000,22.160000]}" id="NCID0ECLAG" xlink:type="simple">22.16N, 113.58E</named-content></named-content>), Macau, mud hole next to small hill stream, coll. K.C. Wong, March 2018. <named-content xmlns:xlink="http://www.w3.org/1999/xlink" content-type="dwc:institutional_code" xlink:type="simple">SYSBM</named-content> 001645–001646, 2 males (35.9 × 28.8 mm, 30.9 × 24.8 mm), Taipa, Macau, mud hole next to small hill stream, coll. C. Huang, June 2018. <named-content xmlns:xlink="http://www.w3.org/1999/xlink" content-type="dwc:institutional_code" xlink:type="simple">SYSBM</named-content> 001656, 1 male (45.5 × 37.0 mm), Dahengqin mountain (<named-content xmlns:xlink="http://www.w3.org/1999/xlink" content-type="dwc:verbatimCoordinates" xlink:type="simple"><named-content content-type="geo-json" specific-use="{&#34;type&#34;:&#34;Point&#34;,&#34;coordinates&#34;:[113.500000,22.110000]}" id="NCID0EULAG" xlink:type="simple">22.11N, 113.50E</named-content></named-content>), Hengqin Island, Zhuhai City, Guangdong, in small hill stream pool, coll. C. Huang, August 2017. <named-content xmlns:xlink="http://www.w3.org/1999/xlink" content-type="dwc:institutional_code" xlink:type="simple">SYSBM</named-content> 001672, 1 male (22.4 × 18.5 mm), Jinwan (<named-content xmlns:xlink="http://www.w3.org/1999/xlink" content-type="dwc:verbatimCoordinates" xlink:type="simple"><named-content content-type="geo-json" specific-use="{&#34;type&#34;:&#34;Point&#34;,&#34;coordinates&#34;:[113.350000,22.080000]}" id="NCID0EBMAG" xlink:type="simple">22.08N, 113.35E</named-content></named-content>), Zhuhai City, Guangdong, mud hole next to small hill stream, coll. C. Huang, June 2018. <named-content xmlns:xlink="http://www.w3.org/1999/xlink" content-type="dwc:institutional_code" xlink:type="simple">SYSBM</named-content> 001673–001674, 2 females (31.7 × 25.7 mm, 25.9 × 20.8 mm), same data as above. <named-content xmlns:xlink="http://www.w3.org/1999/xlink" content-type="dwc:institutional_code" xlink:type="simple">SYSBM</named-content> 001017–001019, 3 males (33.4 × 26.5 mm, 29.2 × 23.6 mm, 27.6 × 21.7 mm), Doumen (<named-content xmlns:xlink="http://www.w3.org/1999/xlink" content-type="dwc:verbatimCoordinates" xlink:type="simple"><named-content content-type="geo-json" specific-use="{&#34;type&#34;:&#34;Point&#34;,&#34;coordinates&#34;:[113.290000,22.190000]}" id="NCID0ETMAG" xlink:type="simple">22.19N, 113.29E</named-content></named-content>), Zhuhai City, Guangdong, coll. local, April 2013. <named-content xmlns:xlink="http://www.w3.org/1999/xlink" content-type="dwc:institutional_code" xlink:type="simple">SYSBM</named-content> 001657–001658, 2 males (36.9 × 30.4 mm, 23.0 × 19.5 mm), Jinzhong Reservoir (<named-content xmlns:xlink="http://www.w3.org/1999/xlink" content-type="dwc:verbatimCoordinates" xlink:type="simple"><named-content content-type="geo-json" specific-use="{&#34;type&#34;:&#34;Point&#34;,&#34;coordinates&#34;:[113.380000,22.480000]}" id="NCID0EANAG" xlink:type="simple">22.48N, 113.38E</named-content></named-content>), Zhongshan City, Guangdong, mud hole next to small hill stream, coll. C. Huang, January 2018. <named-content xmlns:xlink="http://www.w3.org/1999/xlink" content-type="dwc:institutional_code" xlink:type="simple">SYSBM</named-content> 001659, 1 female (23.6 × 19.8), same data as above. <named-content xmlns:xlink="http://www.w3.org/1999/xlink" content-type="dwc:institutional_code" xlink:type="simple">SYSBM</named-content> 001016, 1 male (40.5 × 33.1 mm), Qi’ao Island (<named-content xmlns:xlink="http://www.w3.org/1999/xlink" content-type="dwc:verbatimCoordinates" xlink:type="simple"><named-content content-type="geo-json" specific-use="{&#34;type&#34;:&#34;Point&#34;,&#34;coordinates&#34;:[113.660000,22.430000]}" id="NCID0ESNAG" xlink:type="simple">22.43N, 113.66E</named-content></named-content>), Zhuhai City, Guangdong, mud hole next to small hill stream, coll. C. Huang, May 2011. <named-content xmlns:xlink="http://www.w3.org/1999/xlink" content-type="dwc:institutional_code" xlink:type="simple">SYSBM</named-content> 001023, 1 female (40.5 × 33.1 mm), same data as above. <named-content xmlns:xlink="http://www.w3.org/1999/xlink" content-type="dwc:institutional_code" xlink:type="simple">SYSBM</named-content> 001750, 1 male (39.6 × 32.5 mm), Gudou Mountain (<named-content xmlns:xlink="http://www.w3.org/1999/xlink" content-type="dwc:verbatimCoordinates" xlink:type="simple"><named-content content-type="geo-json" specific-use="{&#34;type&#34;:&#34;Point&#34;,&#34;coordinates&#34;:[112.970000,22.220000]}" id="NCID0EEOAG" xlink:type="simple">22.22N, 112.97E</named-content></named-content>), Jiangmen City, Guangdong, coll. local, July 2018. <named-content xmlns:xlink="http://www.w3.org/1999/xlink" content-type="dwc:institutional_code" xlink:type="simple">SYSBM</named-content> 001751, 1 male (35.1 × 26.0 mm), Xinhui (<named-content xmlns:xlink="http://www.w3.org/1999/xlink" content-type="dwc:verbatimCoordinates" xlink:type="simple"><named-content content-type="geo-json" specific-use="{&#34;type&#34;:&#34;Point&#34;,&#34;coordinates&#34;:[113.080000,22.520000]}" id="NCID0EROAG" xlink:type="simple">22.52N, 113.08E</named-content></named-content>), Jiangmen City, Guangdong, coll. local, July 2018.</p></tp:treatment-sec><tp:treatment-sec sec-type="Colour in life" id="SECID0EWOAG"><title>Colour in life.</title><p>Highly variable, even within the same population. Carapace and ambulatory legs dark brown to purple; chelipeds a combination of brown, orange and white (Fig. <xref ref-type="fig" rid="F2">2B</xref>). Blue variants are sometimes seen.</p></tp:treatment-sec><tp:treatment-sec sec-type="distribution" id="SECID0EAPAG"><title>Distribution.</title><p>Guangdong: Zhuhai, Zhongshan, Jiangmen; Macau: Taipa.</p></tp:treatment-sec><tp:treatment-sec sec-type="remarks" id="SECID0EFPAG"><title>Remarks.</title><p><italic><tp:taxon-name><tp:taxon-name-part taxon-name-part-type="genus" reg="Nanhaipotamon">Nanhaipotamon</tp:taxon-name-part><tp:taxon-name-part taxon-name-part-type="species" reg="guangdongense">guangdongense</tp:taxon-name-part></tp:taxon-name></italic> has been found at only one locality in Macau (Tai Tam Hill, Taipa). One specimen (<named-content xmlns:xlink="http://www.w3.org/1999/xlink" content-type="dwc:institutional_code" xlink:type="simple">SYSBM</named-content> 001646) has exopods on the <abbrev xmlns:xlink="http://www.w3.org/1999/xlink" xlink:title="male second gonopod" id="ABBRID0E2PAG" xlink:type="simple">G2</abbrev> on both sides, the first such report for a freshwater crab (Fig. <xref ref-type="fig" rid="F6">6G</xref>). The <abbrev xmlns:xlink="http://www.w3.org/1999/xlink" xlink:title="male second gonopod" id="ABBRID0EDQAG" xlink:type="simple">G2</abbrev> exopod is <!--PageBreak--><!--PageBreak-->likely the result of a developmental abnormality and is an extremely rare occurrence (Gordon, 1963). The majority of brachyurans lack the male <abbrev xmlns:xlink="http://www.w3.org/1999/xlink" xlink:title="male second gonopod" id="ABBRID0EKQAG" xlink:type="simple">G2</abbrev> exopod although it is being increasingly recognized as a normal feature among many pinnotherid crabs (<xref ref-type="bibr" rid="B1">Ahyong et al. 2012</xref>; <xref ref-type="bibr" rid="B22">Ng and Ho 2016</xref>).</p><p>Little was previously known about <italic><tp:taxon-name><tp:taxon-name-part taxon-name-part-type="genus" reg="Nanhaipotamon">N.</tp:taxon-name-part><tp:taxon-name-part taxon-name-part-type="species" reg="guangdongense">guangdongense</tp:taxon-name-part></tp:taxon-name></italic> as it was described from a single specimen without a precise locality. Attempts to sequence the DNA of <italic><tp:taxon-name><tp:taxon-name-part taxon-name-part-type="genus" reg="Nanhaipotamon">N.</tp:taxon-name-part><tp:taxon-name-part taxon-name-part-type="species" reg="guangdongense">guangdongense</tp:taxon-name-part></tp:taxon-name></italic> were unsuccessful, probably because of formalin fixation, compounding the problem of its identification (<xref ref-type="bibr" rid="B26">Shih et al. 2011</xref>). <xref ref-type="bibr" rid="B16">Huang et al. (2012)</xref> reported <italic><tp:taxon-name><tp:taxon-name-part taxon-name-part-type="genus" reg="Nanhaipotamon">N.</tp:taxon-name-part><tp:taxon-name-part taxon-name-part-type="species" reg="guangdongense">guangdongense</tp:taxon-name-part></tp:taxon-name></italic> from Zhuhai. Small differences in the <abbrev xmlns:xlink="http://www.w3.org/1999/xlink" xlink:title="male first gonopod" id="ABBRID0EBSAG" xlink:type="simple">G1</abbrev> morphology, however, suggest the holotype of <italic><tp:taxon-name><tp:taxon-name-part taxon-name-part-type="genus" reg="Nanhaipotamon">N.</tp:taxon-name-part><tp:taxon-name-part taxon-name-part-type="species" reg="guangdongense">guangdongense</tp:taxon-name-part></tp:taxon-name></italic> was probably collected from another locality (Peter Ng pers. comm.). More recent collection efforts in Guangdong have found this species at multiple locations in Zhuhai, Zhongshan, and Jiangmen. Specimens from Gujing, Jiangmen (Fig. <xref ref-type="fig" rid="F7">7A–C</xref>) most closely resemble the holotype in <abbrev xmlns:xlink="http://www.w3.org/1999/xlink" xlink:title="male first gonopod" id="ABBRID0EUSAG" xlink:type="simple">G1</abbrev> morphology suggesting that the holotype was probably collected from that area.</p><p>Normal and blue coloured <italic><tp:taxon-name><tp:taxon-name-part taxon-name-part-type="genus" reg="Nanhaipotamon">Nanhaipotamon</tp:taxon-name-part></tp:taxon-name></italic> were sympatric at a locality in Xiangzhou, Zhuhai. <italic><tp:taxon-name><tp:taxon-name-part taxon-name-part-type="genus" reg="Nanhaipotamon">Nanhaipotamon</tp:taxon-name-part><tp:taxon-name-part taxon-name-part-type="species" reg="zhuhaiense">zhuhaiense</tp:taxon-name-part></tp:taxon-name></italic> Huang, Huang &amp; Ng, 2012 was described based on only three blue specimens that had a distinctive <abbrev xmlns:xlink="http://www.w3.org/1999/xlink" xlink:title="male first gonopod" id="ABBRID0EMTAG" xlink:type="simple">G1</abbrev> that pointed laterally and not anterolaterally as seen in the normal coloured comparative specimens. More recent collections from Xiangzhou, Zhuhai, however, have found a normal coloured specimen that has a laterally pointing <abbrev xmlns:xlink="http://www.w3.org/1999/xlink" xlink:title="male first gonopod" id="ABBRID0EQTAG" xlink:type="simple">G1</abbrev> (Fig. <xref ref-type="fig" rid="F7">7E</xref>) and also a blue specimen that has an anterolaterally pointing <abbrev xmlns:xlink="http://www.w3.org/1999/xlink" xlink:title="male first gonopod" id="ABBRID0EYTAG" xlink:type="simple">G1</abbrev> (Fig. <xref ref-type="fig" rid="F7">7F</xref>). Therefore, the colouration of the crab does not always correspond to a particular gonopod morphology. Specimens of intermediate <abbrev xmlns:xlink="http://www.w3.org/1999/xlink" xlink:title="male first gonopod" id="ABBRID0EAUAG" xlink:type="simple">G1</abbrev> morphology have also been collected, while one uncollected female specimen was observed to be of intermediate colour. Furthermore, the COI <abbrev xmlns:xlink="http://www.w3.org/1999/xlink" xlink:title="Kimura 2-parameter" id="ABBRID0EEUAG" xlink:type="simple">K2P</abbrev> distances between the blue specimens <named-content xmlns:xlink="http://www.w3.org/1999/xlink" content-type="dwc:institutional_code" xlink:type="simple">SYSBM</named-content> 001001 (GenBank no: <ext-link xmlns:xlink="http://www.w3.org/1999/xlink" ext-link-type="gen" xlink:href="MK226143" xlink:type="simple">MK226143</ext-link>), SYSBM001249 (GenBank no: <ext-link xmlns:xlink="http://www.w3.org/1999/xlink" ext-link-type="gen" xlink:href="MK226144" xlink:type="simple">MK226144</ext-link>) and the normal coloured specimen <named-content xmlns:xlink="http://www.w3.org/1999/xlink" content-type="dwc:institutional_code" xlink:type="simple">SYSBM</named-content> 001015 (GenBank no: <ext-link xmlns:xlink="http://www.w3.org/1999/xlink" ext-link-type="gen" xlink:href="MK226145" xlink:type="simple">MK226145</ext-link>) are 1.23% and 0.77% respectively, which is of intraspecific level among closely related congeners. This new evidence strongly suggests that the normal and blue coloured crabs are different colour phases of the same species, but the <abbrev xmlns:xlink="http://www.w3.org/1999/xlink" xlink:title="male first gonopod" id="ABBRID0EBVAG" xlink:type="simple">G1</abbrev> morphological differences between different specimens remains to be further studied. This seems to be a similar case to that of <italic><tp:taxon-name><tp:taxon-name-part taxon-name-part-type="genus" reg="Nanhaipotamon">N.</tp:taxon-name-part><tp:taxon-name-part taxon-name-part-type="species" reg="hepingense">hepingense</tp:taxon-name-part></tp:taxon-name></italic> Dai, 1977, and <italic><tp:taxon-name><tp:taxon-name-part taxon-name-part-type="genus" reg="Nanhaipotamon">N.</tp:taxon-name-part><tp:taxon-name-part taxon-name-part-type="species" reg="pinghense">pinghense</tp:taxon-name-part></tp:taxon-name></italic> Dai, 1977 (see <xref ref-type="bibr" rid="B26">Shih et al. 2011</xref>; <xref ref-type="bibr" rid="B16">Huang et al. 2012</xref>). Given that we are unable to confidently separate <italic><tp:taxon-name><tp:taxon-name-part taxon-name-part-type="genus" reg="Nanhaipotamon">N.</tp:taxon-name-part><tp:taxon-name-part taxon-name-part-type="species" reg="zhuhaiense">zhuhaiense</tp:taxon-name-part></tp:taxon-name></italic> from <italic><tp:taxon-name><tp:taxon-name-part taxon-name-part-type="genus" reg="Nanhaipotamon">N.</tp:taxon-name-part><tp:taxon-name-part taxon-name-part-type="species" reg="guangdongense">guangdongense</tp:taxon-name-part></tp:taxon-name></italic>, we regard them as probably conspecific, but refrain from making formal taxonomic changes until further detailed comparisons can be completed.</p><p>The <abbrev xmlns:xlink="http://www.w3.org/1999/xlink" xlink:title="male first gonopod" id="ABBRID0E2WAG" xlink:type="simple">G1</abbrev> of specimens of <italic><tp:taxon-name><tp:taxon-name-part taxon-name-part-type="genus" reg="Nanhaipotamon">N.</tp:taxon-name-part><tp:taxon-name-part taxon-name-part-type="species" reg="guangdongense">guangdongense</tp:taxon-name-part></tp:taxon-name></italic> from different localities varies (Fig. <xref ref-type="fig" rid="F7">7</xref>). It is becoming increasingly evident that intraspecific variation of gonopodal morphology in some species of <italic><tp:taxon-name><tp:taxon-name-part taxon-name-part-type="genus" reg="Nanhaipotamon">Nanhaipotamon</tp:taxon-name-part></tp:taxon-name></italic> is wider than previously recognized, while external differences are often hard to detect between species, making the taxonomy of this genus problematic (Figs <xref ref-type="fig" rid="F5">5C–E</xref>, <xref ref-type="fig" rid="F7">7</xref>; <xref ref-type="bibr" rid="B16">Huang et al., 2012</xref>: fig. 5; unpublished data). Clearly, there is need for a revision of this genus. To avoid compounding the problem in the future, we strongly recommend that new species of <italic><tp:taxon-name><tp:taxon-name-part taxon-name-part-type="genus" reg="Nanhaipotamon">Nanhaipotamon</tp:taxon-name-part></tp:taxon-name></italic> should only be described when a large series of specimens is available to account for intraspecific variation.</p><!--PageBreak--></tp:treatment-sec><tp:treatment-sec sec-type="conservation status" id="SECID0EJYAG"><title>Conservation status.</title><p><italic><tp:taxon-name><tp:taxon-name-part taxon-name-part-type="genus" reg="Nanhaipotamon">Nanhaipotamon</tp:taxon-name-part><tp:taxon-name-part taxon-name-part-type="species" reg="guangdongense">guangdongense</tp:taxon-name-part></tp:taxon-name></italic> was previously assessed as Data Deficient, being known from one unspecified location in Guangdong (<xref ref-type="bibr" rid="B7">Cumberlidge 2008</xref>). This species is sometimes collected for food and for the pet trade, though we are uncertain as to the extent. Nevertheless, this species has been found in many locations with a wider range than previously thought, having an extent of occurrence of around 2,400 km<sup>2</sup> (excluding sea area) and an area of occupancy of around 1,600 <!--PageBreak-->km<sup>2</sup>. As such, we suggest the conservation status of this species under IUCN criteria would be more appropriate as Least Concern (LC). Nevertheless, <italic><tp:taxon-name><tp:taxon-name-part taxon-name-part-type="genus" reg="Nanhaipotamon">N.</tp:taxon-name-part><tp:taxon-name-part taxon-name-part-type="species" reg="guangdongense">guangdongense</tp:taxon-name-part></tp:taxon-name></italic> is quite rare in Macau, being found in only one location in the Ecological Pond of Grand Taipa, and thus may warrant local conservation attention.</p></tp:treatment-sec><tp:treatment-sec><!--Section generated to contain objects referenced in tp:taxon-treatment.--><fig id="F2" position="float" orientation="portrait"><label>Figure 2.</label><caption><p>The freshwater crabs of Macau, colour in life. <italic><tp:taxon-name><tp:taxon-name-part taxon-name-part-type="genus" reg="Nanhaipotamon">Nanhaipotamon</tp:taxon-name-part><tp:taxon-name-part taxon-name-part-type="species" reg="macau">macau</tp:taxon-name-part></tp:taxon-name></italic> sp. n., male (29.0 × 24.2 mm), <named-content xmlns:xlink="http://www.w3.org/1999/xlink" content-type="dwc:institutional_code" xlink:type="simple">SYSBM</named-content> 001654 (<bold>A</bold>); <italic><tp:taxon-name><tp:taxon-name-part taxon-name-part-type="genus" reg="Nanhaipotamon">Nanhaipotamon</tp:taxon-name-part><tp:taxon-name-part taxon-name-part-type="species" reg="guangdongense">guangdongense</tp:taxon-name-part></tp:taxon-name></italic> Dai, 1997, male (35.9 × 28.8 mm), <named-content xmlns:xlink="http://www.w3.org/1999/xlink" content-type="dwc:institutional_code" xlink:type="simple">SYSBM</named-content> 001645 (<bold>B</bold>); <italic><tp:taxon-name><tp:taxon-name-part taxon-name-part-type="genus" reg="Cantopotamon">Cantopotamon</tp:taxon-name-part><tp:taxon-name-part taxon-name-part-type="species" reg="hengqinense">hengqinense</tp:taxon-name-part></tp:taxon-name></italic> Huang, Ahyong &amp; Shih, 2017, male, specimen not collected (<bold>C</bold>); <italic><tp:taxon-name><tp:taxon-name-part taxon-name-part-type="genus" reg="Somanniathelphusa">Somanniathelphusa</tp:taxon-name-part><tp:taxon-name-part taxon-name-part-type="species" reg="zanklon">zanklon</tp:taxon-name-part></tp:taxon-name></italic> Ng &amp; Dudgeon, 1992, photographed in Zhuhai, specimen not collected (<bold>D</bold>).</p></caption><graphic xmlns:xlink="http://www.w3.org/1999/xlink" xlink:href="zookeys-810-091-g002.jpg" position="float" orientation="portrait" xlink:type="simple" id="oo_252115.jpg"/></fig><fig id="F6" position="float" orientation="portrait"><label>Figure 6.</label><caption><p><italic><tp:taxon-name><tp:taxon-name-part taxon-name-part-type="genus" reg="Nanhaipotamon">Nanhaipotamon</tp:taxon-name-part><tp:taxon-name-part taxon-name-part-type="species" reg="macau">macau</tp:taxon-name-part></tp:taxon-name></italic> sp. n., male holotype (37.4 × 30.9 mm), <named-content xmlns:xlink="http://www.w3.org/1999/xlink" content-type="dwc:institutional_code" xlink:type="simple">SYSBM</named-content> 001649 (<bold>A–C</bold>); <italic><tp:taxon-name><tp:taxon-name-part taxon-name-part-type="genus" reg="Nanhaipotamon">Nanhaipotamon</tp:taxon-name-part><tp:taxon-name-part taxon-name-part-type="species" reg="wupingense">wupingense</tp:taxon-name-part></tp:taxon-name></italic> Cheng, Yang, Zhong &amp; Li, 2003, male neotype (22.4 × 18.3 mm), JX 050563 (<bold>D–F</bold>); <italic><tp:taxon-name><tp:taxon-name-part taxon-name-part-type="genus" reg="Nanhaipotamon">Nanhaipotamon</tp:taxon-name-part><tp:taxon-name-part taxon-name-part-type="species" reg="guangdongense">guangdongense</tp:taxon-name-part></tp:taxon-name></italic> Dai, 1997, male, (30.9 × 24.8 mm), <named-content xmlns:xlink="http://www.w3.org/1999/xlink" content-type="dwc:institutional_code" xlink:type="simple">SYSBM</named-content> 001646 (<bold>G</bold>). Left <abbrev xmlns:xlink="http://www.w3.org/1999/xlink" xlink:title="male first gonopod" id="ABBRID0EOQAE" xlink:type="simple">G1</abbrev>, ventral view (<bold>A, D, E</bold>); left <abbrev xmlns:xlink="http://www.w3.org/1999/xlink" xlink:title="male first gonopod" id="ABBRID0EUQAE" xlink:type="simple">G1</abbrev>, dorsal view (<bold>B</bold>); Left <abbrev xmlns:xlink="http://www.w3.org/1999/xlink" xlink:title="male first gonopod" id="ABBRID0E1QAE" xlink:type="simple">G1</abbrev> terminal segment, ventral view (<bold>C</bold>); Left <abbrev xmlns:xlink="http://www.w3.org/1999/xlink" xlink:title="male second gonopod" id="ABBRID0EARAE" xlink:type="simple">G2</abbrev>, ventral view (<bold>F, G</bold>). Scale bar: 1.0 mm.</p></caption><graphic xmlns:xlink="http://www.w3.org/1999/xlink" xlink:href="zookeys-810-091-g006.jpg" position="float" orientation="portrait" xlink:type="simple" id="oo_252119.jpg"/></fig><fig id="F7" position="float" orientation="portrait"><label>Figure 7.</label><caption><p>Comparison of <abbrev xmlns:xlink="http://www.w3.org/1999/xlink" xlink:title="male first gonopod" id="ABBRID0EN4AE" xlink:type="simple">G1</abbrev> of <italic><tp:taxon-name><tp:taxon-name-part taxon-name-part-type="genus" reg="Nanhaipotamon">Nanhaipotamon</tp:taxon-name-part><tp:taxon-name-part taxon-name-part-type="species" reg="guangdongense">guangdongense</tp:taxon-name-part></tp:taxon-name></italic> Dai, 1997, from different localities. Male (38.4 × 31.5 mm), <named-content xmlns:xlink="http://www.w3.org/1999/xlink" content-type="dwc:institutional_code" xlink:type="simple">SYSBM</named-content> 001141, Gujing, Jiangmen (<bold>A</bold>); male (40.8 × 32.2 mm), <named-content xmlns:xlink="http://www.w3.org/1999/xlink" content-type="dwc:institutional_code" xlink:type="simple">SYSBM</named-content> 001142, Gujing, Jiangmen (<bold>B</bold>); male (36.7 × 29.4 mm), <named-content xmlns:xlink="http://www.w3.org/1999/xlink" content-type="dwc:institutional_code" xlink:type="simple">SYSBM</named-content> 001143, Gujing, Jiangmen (<bold>C</bold>); male (35.4 × 29.4 mm), <named-content xmlns:xlink="http://www.w3.org/1999/xlink" content-type="dwc:institutional_code" xlink:type="simple">SYSBM</named-content> 001177, Xiangzhou, Zhuhai (<bold>D</bold>); male (32.5 × 27.0 mm), <named-content xmlns:xlink="http://www.w3.org/1999/xlink" content-type="dwc:institutional_code" xlink:type="simple">SYSBM</named-content> 001764, Xiangzhou, Zhuhai (<bold>E</bold>); male (40.1 × 32.7 mm), <named-content xmlns:xlink="http://www.w3.org/1999/xlink" content-type="dwc:institutional_code" xlink:type="simple">SYSBM</named-content> 001758, Xiangzhou, Zhuhai (<bold>F</bold>); male (35.9 × 28.8 mm), <named-content xmlns:xlink="http://www.w3.org/1999/xlink" content-type="dwc:institutional_code" xlink:type="simple">SYSBM</named-content> 001645, Coloane, Macau (<bold>G</bold>); male (45.5 × 37.0 mm), <named-content xmlns:xlink="http://www.w3.org/1999/xlink" content-type="dwc:institutional_code" xlink:type="simple">SYSBM</named-content> 001656, Hengqin Island, Zhuhai (<bold>H</bold>); male (22.4 × 18.5 mm), <named-content xmlns:xlink="http://www.w3.org/1999/xlink" content-type="dwc:institutional_code" xlink:type="simple">SYSBM</named-content> 001672, Jinwan, Zhuhai (<bold>I</bold>); male (33.4 × 26.5 mm), <named-content xmlns:xlink="http://www.w3.org/1999/xlink" content-type="dwc:institutional_code" xlink:type="simple">SYSBM</named-content> 001017, Doumen, Zhuhai (<bold>J</bold>); male (36.9 × 30.4 mm), <named-content xmlns:xlink="http://www.w3.org/1999/xlink" content-type="dwc:institutional_code" xlink:type="simple">SYSBM</named-content> 001657, Jinzhong Reservoir, Zhongshan (<bold>K</bold>); male (40.5 × 33.1 mm), <named-content xmlns:xlink="http://www.w3.org/1999/xlink" content-type="dwc:institutional_code" xlink:type="simple">SYSBM</named-content> 001016, Qi’ao Island, Zhuhai (<bold>L</bold>). Scale bars: 1.0 mm.</p></caption><graphic xmlns:xlink="http://www.w3.org/1999/xlink" xlink:href="zookeys-810-091-g007.jpg" position="float" orientation="portrait" xlink:type="simple" id="oo_252120.jpg"/></fig><fig id="F5" position="float" orientation="portrait"><label>Figure 5.</label><caption><p><italic><tp:taxon-name><tp:taxon-name-part taxon-name-part-type="genus" reg="Nanhaipotamon">Nanhaipotamon</tp:taxon-name-part><tp:taxon-name-part taxon-name-part-type="species" reg="macau">macau</tp:taxon-name-part></tp:taxon-name></italic> sp. n., male holotype (37.4 × 30.9 mm), <named-content xmlns:xlink="http://www.w3.org/1999/xlink" content-type="dwc:institutional_code" xlink:type="simple">SYSBM</named-content> 001649 (<bold>A–C, F, G</bold>); male paratype (36.6 × 29.3 mm), <named-content xmlns:xlink="http://www.w3.org/1999/xlink" content-type="dwc:institutional_code" xlink:type="simple">SYSBM</named-content> 001651 (<bold>D</bold>); male (35.3 × 28.8 mm), <named-content xmlns:xlink="http://www.w3.org/1999/xlink" content-type="dwc:institutional_code" xlink:type="simple">SYSBM</named-content> 001652 (<bold>E</bold>); female paratype (31.3 × 25.5 mm), <named-content xmlns:xlink="http://www.w3.org/1999/xlink" content-type="dwc:institutional_code" xlink:type="simple">SYSBM</named-content> 001650 (<bold>H–I</bold>). Left maxilliped 3 (<bold>A</bold>); left <abbrev xmlns:xlink="http://www.w3.org/1999/xlink" xlink:title="male second gonopod" id="ABBRID0E3NAE" xlink:type="simple">G2</abbrev>, ventral view (<bold>B</bold>); left <abbrev xmlns:xlink="http://www.w3.org/1999/xlink" xlink:title="male first gonopod" id="ABBRID0ECOAE" xlink:type="simple">G1</abbrev>, ventral view (<bold>C–E</bold>); minor cheliped (<bold>F, H</bold>); major cheliped (<bold>G, I</bold>). Scale bars: 1.0 mm (<bold>A–E</bold>); 5.0 mm (<bold>F–I</bold>).</p></caption><graphic xmlns:xlink="http://www.w3.org/1999/xlink" xlink:href="zookeys-810-091-g005.jpg" position="float" orientation="portrait" xlink:type="simple" id="oo_252118.jpg"/></fig></tp:treatment-sec><ref-list><ref id="B9"><mixed-citation xmlns:xlink="http://www.w3.org/1999/xlink" xlink:type="simple"><person-group><name name-style="western"><surname>Dai</surname><given-names>AY</given-names></name></person-group> (<year>1999</year>) Fauna Sinica: <tp:taxon-name><tp:taxon-name-part taxon-name-part-type="phylum">Arthropoda</tp:taxon-name-part></tp:taxon-name><tp:taxon-name><tp:taxon-name-part taxon-name-part-type="subphylum">Crustacea</tp:taxon-name-part></tp:taxon-name><tp:taxon-name><tp:taxon-name-part taxon-name-part-type="class">Malacostraca</tp:taxon-name-part></tp:taxon-name><tp:taxon-name><tp:taxon-name-part taxon-name-part-type="order">Decapoda</tp:taxon-name-part></tp:taxon-name><tp:taxon-name><tp:taxon-name-part taxon-name-part-type="family">Parathelphusidae</tp:taxon-name-part></tp:taxon-name><tp:taxon-name><tp:taxon-name-part taxon-name-part-type="family">Potamidae</tp:taxon-name-part></tp:taxon-name>, Science Press, Beijing, 501 pp.</mixed-citation></ref><ref id="B16"><mixed-citation xmlns:xlink="http://www.w3.org/1999/xlink" xlink:type="simple"><person-group><name name-style="western"><surname>Huang</surname><given-names>C</given-names></name><name name-style="western"><surname>Huang</surname><given-names>JR</given-names></name><name name-style="western"><surname>Ng</surname><given-names>PKL</given-names></name></person-group> (<year>2012</year>) <article-title>A new species of <italic><tp:taxon-name><tp:taxon-name-part taxon-name-part-type="genus">Nanhaipotamon</tp:taxon-name-part></tp:taxon-name></italic> Bott, 1968 (<tp:taxon-name><tp:taxon-name-part taxon-name-part-type="subphylum">Crustacea</tp:taxon-name-part></tp:taxon-name>: <tp:taxon-name><tp:taxon-name-part taxon-name-part-type="order">Decapoda</tp:taxon-name-part></tp:taxon-name>: <tp:taxon-name><tp:taxon-name-part taxon-name-part-type="infraorder">Brachyura</tp:taxon-name-part></tp:taxon-name>: <tp:taxon-name><tp:taxon-name-part taxon-name-part-type="family">Potamidae</tp:taxon-name-part></tp:taxon-name>) from Zhuhai, Guangdong Province, China.</article-title><source>Zootaxa</source><volume>3588</volume>: <fpage>55</fpage>–<lpage>63</lpage>.</mixed-citation></ref><ref id="B1"><mixed-citation xmlns:xlink="http://www.w3.org/1999/xlink" xlink:type="simple"><person-group><name name-style="western"><surname>Ahyong</surname><given-names>ST</given-names></name><name name-style="western"><surname>Komai</surname><given-names>T</given-names></name><name name-style="western"><surname>Watanabe</surname><given-names>T</given-names></name></person-group> (<year>2012</year>) <article-title>First <italic><tp:taxon-name><tp:taxon-name-part taxon-name-part-type="genus">Viridotheres</tp:taxon-name-part></tp:taxon-name></italic> Manning, 1996, from Japan, with a key to the species (<tp:taxon-name><tp:taxon-name-part taxon-name-part-type="order">Decapoda</tp:taxon-name-part></tp:taxon-name>, <tp:taxon-name><tp:taxon-name-part taxon-name-part-type="infraorder">Brachyura</tp:taxon-name-part></tp:taxon-name>, <tp:taxon-name><tp:taxon-name-part taxon-name-part-type="family">Pinnotheridae</tp:taxon-name-part></tp:taxon-name>). Studies in <tp:taxon-name><tp:taxon-name-part taxon-name-part-type="class">Malacostraca</tp:taxon-name-part></tp:taxon-name>: a homage to Masatsune Takeda.</article-title><source>Crustaceana Monographs</source><volume>17</volume>: <fpage>35</fpage>–<lpage>47</lpage>. <ext-link xlink:type="simple" ext-link-type="doi" xlink:href="10.1163/9789004202894_003">https://doi.org/10.1163/9789004202894_003</ext-link></mixed-citation></ref><ref id="B22"><mixed-citation xmlns:xlink="http://www.w3.org/1999/xlink" xlink:type="simple"><person-group><name name-style="western"><surname>Ng</surname><given-names>PKL</given-names></name><name name-style="western"><surname>Ho</surname><given-names>PH</given-names></name></person-group> (<year>2016</year>) <article-title><italic><tp:taxon-name><tp:taxon-name-part taxon-name-part-type="genus">Orthotheres</tp:taxon-name-part><tp:taxon-name-part taxon-name-part-type="species">baoyu</tp:taxon-name-part></tp:taxon-name></italic>, a new species of pea crab (<tp:taxon-name><tp:taxon-name-part taxon-name-part-type="subphylum">Crustacea</tp:taxon-name-part></tp:taxon-name>: <tp:taxon-name><tp:taxon-name-part taxon-name-part-type="infraorder">Brachyura</tp:taxon-name-part></tp:taxon-name>: <tp:taxon-name><tp:taxon-name-part taxon-name-part-type="family">Pinnotheridae</tp:taxon-name-part></tp:taxon-name>) associated with abalones from Tungsha Island, Taiwan; with notes on the genus.</article-title><source>Raffles Bulletin of Zoology</source><volume>64</volume>: <fpage>229</fpage>–<lpage>241</lpage>. <ext-link xlink:type="simple" ext-link-type="doi" xlink:href="10.11646/zootaxa.4433.1.13">https://doi.org/10.11646/zootaxa.4433.1.13</ext-link></mixed-citation></ref><ref id="B26"><mixed-citation xmlns:xlink="http://www.w3.org/1999/xlink" xlink:type="simple"><person-group><name name-style="western"><surname>Shih</surname><given-names>HT</given-names></name><name name-style="western"><surname>Zhou</surname><given-names>XM</given-names></name><name name-style="western"><surname>Chen</surname><given-names>GX</given-names></name><name name-style="western"><surname>Chien</surname><given-names>IC</given-names></name><name name-style="western"><surname>Ng</surname><given-names>PKL</given-names></name></person-group> (<year>2011</year>) <article-title>Recent vicariant and dispersal events affecting the phylogeny and biogeography of East Asian freshwater crab genus <italic><tp:taxon-name><tp:taxon-name-part taxon-name-part-type="genus">Nanhaipotamon</tp:taxon-name-part></tp:taxon-name></italic> (<tp:taxon-name><tp:taxon-name-part taxon-name-part-type="order">Decapoda</tp:taxon-name-part></tp:taxon-name>: <tp:taxon-name><tp:taxon-name-part taxon-name-part-type="family">Potamidae</tp:taxon-name-part></tp:taxon-name>).</article-title><source>Molecular Phylogenetics and Evolution</source><volume>58</volume>(<issue>3</issue>): <fpage>427</fpage>–<lpage>438</lpage>. <ext-link xlink:type="simple" ext-link-type="doi" xlink:href="10.1016/j.ympev.2010.11.013">https://doi.org/10.1016/j.ympev.2010.11.013</ext-link></mixed-citation></ref><ref id="B7"><mixed-citation xmlns:xlink="http://www.w3.org/1999/xlink" xlink:type="simple"><person-group><name name-style="western"><surname>Cumberlidge</surname><given-names>N</given-names></name></person-group> (<year>2008</year>) <italic><tp:taxon-name><tp:taxon-name-part taxon-name-part-type="genus">Nanhaipotamon</tp:taxon-name-part><tp:taxon-name-part taxon-name-part-type="species">guangdongense</tp:taxon-name-part></tp:taxon-name></italic>. The IUCN Red List of Threatened Species 2008: e.T135072A4066344.</mixed-citation></ref></ref-list></tp:taxon-treatment>
