# Supplementary material for: The freshwater crabs of Macau, with the description of a new species of Nanhaipotamon Bott, 1968 and the redescription of Nanhaipotamonwupingense Cheng, Yang, Zhong & Li, 2003 (Crustacea, Decapoda, Potamidae)
Source: Zookeys. 2018 Dec 20;(810):91–111. doi: 10.3897/zookeys.810.30726 (PMC6308228; doi:10.3897/zookeys.810.30726)
Supplement: XML Treatment for Nanhaipotamon wupingense [file zookeys.810.30726-treatment4.xml]

<!DOCTYPE tp:taxon-treatment
  PUBLIC "-//TaxonX//DTD Taxonomic Treatment Publishing DTD v0 20100105//EN" "tax-treatment-NSO.dtd">
<tp:taxon-treatment xmlns:tp="http://www.plazi.org/taxpub"><tp:treatment-meta><kwd-group><label>Taxon classification</label><kwd><named-content xmlns:xlink="http://www.w3.org/1999/xlink" content-type="kingdom">Animalia</named-content></kwd><kwd><named-content xmlns:xlink="http://www.w3.org/1999/xlink" content-type="order">Decapoda</named-content></kwd><kwd><named-content xmlns:xlink="http://www.w3.org/1999/xlink" content-type="family">Potamidae</named-content></kwd></kwd-group><mixed-citation publication-type="journal"><person-group><name><surname>Huang</surname><given-names>Chao</given-names></name><name><surname>Wong</surname><given-names>Kai Chin</given-names></name><name><surname>Ahyong</surname><given-names>Shane T.</given-names></name></person-group><article-title>The freshwater crabs of Macau, with the description of a new species of <italic><tp:taxon-name><tp:taxon-name-part taxon-name-part-type="genus" reg="Nanhaipotamon">Nanhaipotamon</tp:taxon-name-part></tp:taxon-name></italic> Bott, 1968 and the redescription of <italic><tp:taxon-name><tp:taxon-name-part taxon-name-part-type="genus" reg="Nanhaipotamon">Nanhaipotamon</tp:taxon-name-part><tp:taxon-name-part taxon-name-part-type="species" reg="wupingense">wupingense</tp:taxon-name-part></tp:taxon-name></italic> Cheng, Yang, Zhong &amp; Li, 2003 (<tp:taxon-name><tp:taxon-name-part taxon-name-part-type="subphylum">Crustacea</tp:taxon-name-part></tp:taxon-name>, <tp:taxon-name><tp:taxon-name-part taxon-name-part-type="order">Decapoda</tp:taxon-name-part></tp:taxon-name>, <tp:taxon-name><tp:taxon-name-part taxon-name-part-type="family">Potamidae</tp:taxon-name-part></tp:taxon-name>)</article-title><source>Zookeys</source><day>20</day><month>12</month><year>2018</year><volume>2018</volume><issue>810</issue><fpage>91</fpage><lpage>111</lpage><pub-id pub-id-type="doi">10.3897/zookeys.810.30726</pub-id></mixed-citation></tp:treatment-meta><tp:nomenclature><tp:taxon-name>
                  <tp:taxon-name-part taxon-name-part-type="genus" reg="Nanhaipotamon">Nanhaipotamon</tp:taxon-name-part>
                  <tp:taxon-name-part taxon-name-part-type="species" reg="wupingense">wupingense</tp:taxon-name-part>
                </tp:taxon-name><tp:taxon-authority>Cheng, Yang, Zhong &amp; Li, 2003</tp:taxon-authority><xref ref-type="fig" rid="F6">Figs 6D–F</xref><xref ref-type="fig" rid="F8">, 8</xref><!--PageBreak--><tp:nomenclature-citation-list><tp:nomenclature-citation><tp:taxon-name>
                      <tp:taxon-name-part taxon-name-part-type="genus" reg="Nanhaipotamon">Nanhaipotamon</tp:taxon-name-part>
                      <tp:taxon-name-part taxon-name-part-type="species" reg="wupingense">wupingense</tp:taxon-name-part>
                    </tp:taxon-name><comment>Cheng, Yang, Zhong &amp; Li, 2003: 678, figs 1–8.</comment></tp:nomenclature-citation></tp:nomenclature-citation-list></tp:nomenclature><tp:treatment-sec sec-type="type material" id="SECID0EJ2AG"><title>Type material.</title><p>Neotype: JX 050563, male (22.4 × 18.3 mm), Xiaba (<named-content xmlns:xlink="http://www.w3.org/1999/xlink" content-type="dwc:verbatimCoordinates" xlink:type="simple"><named-content content-type="geo-json" specific-use="{&#34;type&#34;:&#34;Point&#34;,&#34;coordinates&#34;:[116.050000,24.890000]}" id="NCID0ES2AG" xlink:type="simple">24.89N, 116.05E</named-content></named-content>), Wuping county, Longyan City, Fujian Province, China, coll. X. M. Zhou, May 2007.</p></tp:treatment-sec><tp:treatment-sec sec-type="material" id="SECID0EX2AG"><title>Other material examined.</title><p>JX 050564, JX 050566, JX 050568–050569, 4 males (16.2 × 13.2 mm, 15.5 × 12.6 mm, 13.0 × 10.9 mm, 14.0 × 11.5 mm), same data as neotype. JX 050565, JX 050567, JX 050570–050576, 9 females (16.1 × 13.2 mm, 13.0 × 10.5 mm, 25.3 × 20.8 mm, 23.4 × 19.5 mm, 24.9 × 20.3 mm, 21.6 × 17.6 mm, 16.9 × 13.7 mm, 14.8 × 11.7 mm, 15.2 × 12.4 mm), same data as neotype.</p></tp:treatment-sec><tp:treatment-sec sec-type="description" id="SECID0E32AG"><title>Description.</title><p>Carapace broader than long, width about 1.2 × length (n = 14); regions indistinct, dorsal surface convex; surface generally smooth, pitted, anterolateral region slightly rugose (Fig. <xref ref-type="fig" rid="F8">8A</xref>). Front deflexed, margin ridged in dorsal view (Fig. <xref ref-type="fig" rid="F8">8A</xref>). Epigastric cristae low, separated by narrow gap (Fig. <xref ref-type="fig" rid="F8">8A</xref>). Postorbital cristae sharp, laterally expanded, almost confluent with epibranchial teeth and epigastric cristae (Fig. <xref ref-type="fig" rid="F8">8A</xref>). Branchial regions slightly swollen (Fig. <xref ref-type="fig" rid="F8">8A, B</xref>). Cervical groove shallow (Fig. <xref ref-type="fig" rid="F8">8A</xref>). Mesogastric region slightly convex (Fig. <xref ref-type="fig" rid="F8">8A</xref>). External orbital angle sharply triangular, outer margin gently convex, separated from anterolateral margin by conspicuous gap (Fig. <xref ref-type="fig" rid="F8">8A, B</xref>). Epibranchial tooth small, granular, indistinct (Fig. <xref ref-type="fig" rid="F8">8A, B</xref>). Anterolateral margin cristate, lined with 17–20 granules, less distinct in some larger specimens; curved inward posteriorly (Fig. <xref ref-type="fig" rid="F8">8A</xref>). Posterolateral surface with low, oblique striae, converging towards posterior carapace margin (Fig. <xref ref-type="fig" rid="F8">8A</xref>). Orbits large; supraorbital, infraorbital margins cristate (Fig. <xref ref-type="fig" rid="F8">8B</xref>). Sub-orbital, pterygostomial and sub-hepatic regions covered with numerous rounded granules (Fig. <xref ref-type="fig" rid="F8">8B</xref>). Epistome posterior margin narrow; median lobe broadly triangular, lateral margins slightly sinuous (Fig. <xref ref-type="fig" rid="F8">8B</xref>).</p><fig id="F8" position="float" orientation="portrait"><label>Figure 8.</label><caption><p><italic><tp:taxon-name><tp:taxon-name-part taxon-name-part-type="genus" reg="Nanhaipotamon">Nanhaipotamon</tp:taxon-name-part><tp:taxon-name-part taxon-name-part-type="species" reg="wupingense">wupingense</tp:taxon-name-part></tp:taxon-name></italic> Cheng, Yang, Zhong &amp; Li, 2003, male neotype (22.4 × 18.3 mm), JX 050563 (<bold>A–D</bold>); female (25.3 × 20.8 mm), JX 050570 (<bold>E–F</bold>). Dorsal habitus (<bold>A</bold>); cephalothorax, anterior view (<bold>B</bold>); anterior thoracic sternum and pleon, ventral view (<bold>C</bold>); sterno-pleonal cavity with right <abbrev xmlns:xlink="http://www.w3.org/1999/xlink" xlink:title="male first gonopod" id="ABBRID0EX5AG" xlink:type="simple">G1</abbrev><italic>in situ</italic> (left <abbrev xmlns:xlink="http://www.w3.org/1999/xlink" xlink:title="male first gonopod" id="ABBRID0E45AG" xlink:type="simple">G1</abbrev> removed), ventral view (<bold>D</bold>); pleon, ventral view (<bold>E</bold>); vulvae, ventral view (<bold>F</bold>).</p></caption><graphic xmlns:xlink="http://www.w3.org/1999/xlink" xlink:href="zookeys-810-091-g008.jpg" position="float" orientation="portrait" xlink:type="simple" id="oo_252121.jpg"/></fig><p>Maxilliped III merus about as wide as long; ischium width about 0.7 × length; merus subtrapezoidal, with median depression; ischium subtrapezoidal, with distinct median sulcus, mesial margin rounded. Exopod reaching to proximal one-third of merus; flagellum short.</p><p>Chelipeds (pereiopod I) unequal (Fig. <xref ref-type="fig" rid="F8">8A</xref>); less inflated in females. Merus trigonal in cross section; margins crenulated, dorsal-outer surface granulated (Fig. <xref ref-type="fig" rid="F8">8A</xref>). Carpus with sharp spine at inner-distal angle, spinule at base (Fig. <xref ref-type="fig" rid="F8">8A</xref>). Major cheliped palm length about 1.3 × height (n = 1) in males, 1.3–1.4 × height (n = 4) in females; dactylus about 1.0 × palm length (n = 1) in males, 1.0–1.1 × palm length (n = 4) in females. <!--PageBreak-->Palm surface pitted. Dactylus as long as pollex (<xref ref-type="bibr" rid="B6">Cheng et al. 2003</xref>: fig. 1). Occlusal margin of fingers with irregular blunt teeth; slight gape when closed.</p><p>Ambulatory legs (pereiopods II–V) slender, setae short, very sparse (Fig. <xref ref-type="fig" rid="F8">8A</xref>). Pereiopod III merus 0.6 × carapace length (n = 3) in males, 0.6–0.7 × carapace length (n = 7) in females (Fig. <xref ref-type="fig" rid="F8">8A</xref>). Pereiopods V propodus 2.3–2.4 × as long as broad in males (n = 3), 2.3–2.4 × as long as broad in females (n = 5), shorter than dactylus (Fig. <xref ref-type="fig" rid="F8">8A</xref>).</p><p>Male thoracic sternum generally smooth; anterior thoracic sternum (sternites I–IV) narrow, width about 1.5 × length; sternites I, II forming triangular structure; demarcation between sternites II, III complete; sternites III, IV fused with vestigial median suture (Fig. <xref ref-type="fig" rid="F8">8C</xref>). Male sterno-pleonal cavity reaching anteriorly beyond level <!--PageBreak-->of posterior articular condyle of cheliped coxa (Fig. <xref ref-type="fig" rid="F8">8C</xref>); deep median longitudinal groove between sternites VII, VIII (Fig. <xref ref-type="fig" rid="F8">8D</xref>). Male pleonal locking tubercle positioned at mid-length of sternite V (Fig. <xref ref-type="fig" rid="F8">8D</xref>). Female vulva ovate, not reaching the sutures of sternites V/VI or VI/VII, positioned closely to one another (Fig. <xref ref-type="fig" rid="F8">8F</xref>).</p><p>Male pleon triangular, lateral margins almost straight; somites III–VI progressively narrower; somite VI width 2.1–2.2 × length (n=2); telson width 1.2–1.3 × length (n=2); apex rounded (Fig. <xref ref-type="fig" rid="F8">8C</xref>). Female pleon broadly ovate (Fig. <xref ref-type="fig" rid="F8">8E</xref>).</p><p><abbrev xmlns:xlink="http://www.w3.org/1999/xlink" xlink:title="male first gonopod" id="ABBRID0ETBBG" xlink:type="simple">G1</abbrev> slender; in-situ, tip of terminal segment exceeding pleonal locking tubercle, reaching suture between thoracic sternites IV/V (Fig. <xref ref-type="fig" rid="F8">8D, G1</xref> not flat against the body); subterminal segment length about 2.7 × length of terminal segment; subterminal segment tapering posteriorly; terminal segment large, distally expanded, anterior margin laminar, convex anterior margin next to the tip high, tip blunt (Fig. <xref ref-type="fig" rid="F6">6D, E</xref>). <abbrev xmlns:xlink="http://www.w3.org/1999/xlink" xlink:title="male second gonopod" id="ABBRID0E6BBG" xlink:type="simple">G2</abbrev> subterminal segment about 2.1 × length of flagelliform distal segment; exopod absent (6F).</p></tp:treatment-sec><tp:treatment-sec sec-type="distribution" id="SECID0EDCBG"><title>Distribution.</title><p>Currently only known from Xiaba, Wuping County, Longyan City, Fujian.</p></tp:treatment-sec><tp:treatment-sec sec-type="remarks" id="SECID0EICBG"><title>Remarks.</title><p>The original description of <italic><tp:taxon-name><tp:taxon-name-part taxon-name-part-type="genus" reg="Nanhaipotamon">Nanhaipotamon</tp:taxon-name-part><tp:taxon-name-part taxon-name-part-type="species" reg="wupingense">wupingense</tp:taxon-name-part></tp:taxon-name></italic> is brief and minimally illustrated (<xref ref-type="bibr" rid="B6">Cheng et al. 2003</xref>), neither describing nor figuring details of the carapace physiognomy and pterygostomial ornamentation, which are diagnostic differences between <italic><tp:taxon-name><tp:taxon-name-part taxon-name-part-type="genus" reg="Nanhaipotamon">N.</tp:taxon-name-part><tp:taxon-name-part taxon-name-part-type="species" reg="wupingense">wupingense</tp:taxon-name-part></tp:taxon-name></italic> and <italic><tp:taxon-name><tp:taxon-name-part taxon-name-part-type="genus" reg="Nanhaipotamon">N.</tp:taxon-name-part><tp:taxon-name-part taxon-name-part-type="species" reg="macau">macau</tp:taxon-name-part></tp:taxon-name></italic> sp. n. Although the gonopods of <italic><tp:taxon-name><tp:taxon-name-part taxon-name-part-type="genus" reg="Nanhaipotamon">N.</tp:taxon-name-part><tp:taxon-name-part taxon-name-part-type="species" reg="wupingense">wupingense</tp:taxon-name-part></tp:taxon-name></italic> were described and figured, and were distinctive at the time of original description, they are similar to that to the newly discovered <italic><tp:taxon-name><tp:taxon-name-part taxon-name-part-type="genus" reg="Nanhaipotamon">N.</tp:taxon-name-part><tp:taxon-name-part taxon-name-part-type="species" reg="macau">macau</tp:taxon-name-part></tp:taxon-name></italic> sp. n. As such the type account of <italic><tp:taxon-name><tp:taxon-name-part taxon-name-part-type="genus" reg="Nanhaipotamon">N.</tp:taxon-name-part><tp:taxon-name-part taxon-name-part-type="species" reg="wupingense">wupingense</tp:taxon-name-part></tp:taxon-name></italic> could apply equally to <italic><tp:taxon-name><tp:taxon-name-part taxon-name-part-type="genus" reg="Nanhaipotamon">N.</tp:taxon-name-part><tp:taxon-name-part taxon-name-part-type="species" reg="macau">macau</tp:taxon-name-part></tp:taxon-name></italic> sp. n. Unfortunately, the type material of <italic><tp:taxon-name><tp:taxon-name-part taxon-name-part-type="genus" reg="Nanhaipotamon">N.</tp:taxon-name-part><tp:taxon-name-part taxon-name-part-type="species" reg="wupingense">wupingense</tp:taxon-name-part></tp:taxon-name></italic> is now lost: according to the first author of <italic><tp:taxon-name><tp:taxon-name-part taxon-name-part-type="genus" reg="Nanhaipotamon">N.</tp:taxon-name-part><tp:taxon-name-part taxon-name-part-type="species" reg="wupingense">wupingense</tp:taxon-name-part></tp:taxon-name></italic>, the type material of <italic><tp:taxon-name><tp:taxon-name-part taxon-name-part-type="genus" reg="Nanhaipotamon">N.</tp:taxon-name-part><tp:taxon-name-part taxon-name-part-type="species" reg="wupingense">wupingense</tp:taxon-name-part></tp:taxon-name></italic>, which was originally deposited in Fujian Research Institute of Parasite Disease, Fuzhou, Fujian Province, was lost during relocation (YZ Cheng, pers. comm.). Therefore, in order to fix the identity of <italic><tp:taxon-name><tp:taxon-name-part taxon-name-part-type="genus" reg="Nanhaipotamon">N.</tp:taxon-name-part><tp:taxon-name-part taxon-name-part-type="species" reg="wupingense">wupingense</tp:taxon-name-part></tp:taxon-name></italic> and allow adequate characterization of both species, we hereby designate a neotype for <italic><tp:taxon-name><tp:taxon-name-part taxon-name-part-type="genus" reg="Nanhaipotamon">N.</tp:taxon-name-part><tp:taxon-name-part taxon-name-part-type="species" reg="wupingense">wupingense</tp:taxon-name-part></tp:taxon-name></italic> in accordance to ICZN (1999: art. 75.3). The neotype of <italic><tp:taxon-name><tp:taxon-name-part taxon-name-part-type="genus" reg="Nanhaipotamon">N.</tp:taxon-name-part><tp:taxon-name-part taxon-name-part-type="species" reg="wupingense">wupingense</tp:taxon-name-part></tp:taxon-name></italic> (male, 22.4 × 18.3 mm, JX 050563) and other examined specimens of the species were collected from the original type locality. The neotype <abbrev xmlns:xlink="http://www.w3.org/1999/xlink" xlink:title="male first gonopod" id="ABBRID0EBHBG" xlink:type="simple">G1</abbrev> corresponds well to that originally described and figured for <italic><tp:taxon-name><tp:taxon-name-part taxon-name-part-type="genus" reg="Nanhaipotamon">N.</tp:taxon-name-part><tp:taxon-name-part taxon-name-part-type="species" reg="wupingense">wupingense</tp:taxon-name-part></tp:taxon-name></italic>, although we note some minor differences in morphometrics compared to the original type description (<xref ref-type="bibr" rid="B6">Cheng et al. 2003</xref>). The <abbrev xmlns:xlink="http://www.w3.org/1999/xlink" xlink:title="male first gonopod" id="ABBRID0EUHBG" xlink:type="simple">G1</abbrev> subterminal/terminal segment length ratio of <italic><tp:taxon-name><tp:taxon-name-part taxon-name-part-type="genus" reg="Nanhaipotamon">N.</tp:taxon-name-part><tp:taxon-name-part taxon-name-part-type="species" reg="wupingense">wupingense</tp:taxon-name-part></tp:taxon-name></italic> is 3.0 according to <xref ref-type="bibr" rid="B6">Cheng et al. (2003)</xref>, but, we measure the ratio at 2.7 in the neotype (Fig. <xref ref-type="fig" rid="F6">6D</xref>) and 2.6 based on the illustration of the <abbrev xmlns:xlink="http://www.w3.org/1999/xlink" xlink:title="male first gonopod" id="ABBRID0ELIBG" xlink:type="simple">G1</abbrev> of the holotype (<xref ref-type="bibr" rid="B6">Cheng et al. 2003</xref>: fig. 7). The <abbrev xmlns:xlink="http://www.w3.org/1999/xlink" xlink:title="male second gonopod" id="ABBRID0ETIBG" xlink:type="simple">G2</abbrev> subterminal/terminal segment length ratio of <italic><tp:taxon-name><tp:taxon-name-part taxon-name-part-type="genus" reg="Nanhaipotamon">N.</tp:taxon-name-part><tp:taxon-name-part taxon-name-part-type="species" reg="wupingense">wupingense</tp:taxon-name-part></tp:taxon-name></italic> is inconsistently recorded in <xref ref-type="bibr" rid="B6">Cheng et al. (2003)</xref>: 1.8 in the Chinese description, erroneously as 2.7 in the English abstract, and 2.0 if based on the figure of the holotype <abbrev xmlns:xlink="http://www.w3.org/1999/xlink" xlink:title="male second gonopod" id="ABBRID0EGJBG" xlink:type="simple">G2</abbrev> (<xref ref-type="bibr" rid="B6">Cheng et. al. 2003</xref>: fig. 6). This ratio could not be measured for the neotype as the <abbrev xmlns:xlink="http://www.w3.org/1999/xlink" xlink:title="male second gonopod" id="ABBRID0EOJBG" xlink:type="simple">G2</abbrev> terminal segment broke off inside the <abbrev xmlns:xlink="http://www.w3.org/1999/xlink" xlink:title="male first gonopod" id="ABBRID0ESJBG" xlink:type="simple">G1</abbrev> during dissection, although the ratio in JX 050564, a sub-adult, is 2.2 (Fig. <xref ref-type="fig" rid="F6">6F</xref>). The <abbrev xmlns:xlink="http://www.w3.org/1999/xlink" xlink:title="male first gonopod" id="ABBRID0E1JBG" xlink:type="simple">G1</abbrev> is not fully developed in this specimen (Fig. <xref ref-type="fig" rid="F6">6E</xref>).</p><!--PageBreak--></tp:treatment-sec><tp:treatment-sec><!--Section generated to contain objects referenced in tp:taxon-treatment.--><fig id="F6" position="float" orientation="portrait"><label>Figure 6.</label><caption><p><italic><tp:taxon-name><tp:taxon-name-part taxon-name-part-type="genus" reg="Nanhaipotamon">Nanhaipotamon</tp:taxon-name-part><tp:taxon-name-part taxon-name-part-type="species" reg="macau">macau</tp:taxon-name-part></tp:taxon-name></italic> sp. n., male holotype (37.4 × 30.9 mm), <named-content xmlns:xlink="http://www.w3.org/1999/xlink" content-type="dwc:institutional_code" xlink:type="simple">SYSBM</named-content> 001649 (<bold>A–C</bold>); <italic><tp:taxon-name><tp:taxon-name-part taxon-name-part-type="genus" reg="Nanhaipotamon">Nanhaipotamon</tp:taxon-name-part><tp:taxon-name-part taxon-name-part-type="species" reg="wupingense">wupingense</tp:taxon-name-part></tp:taxon-name></italic> Cheng, Yang, Zhong &amp; Li, 2003, male neotype (22.4 × 18.3 mm), JX 050563 (<bold>D–F</bold>); <italic><tp:taxon-name><tp:taxon-name-part taxon-name-part-type="genus" reg="Nanhaipotamon">Nanhaipotamon</tp:taxon-name-part><tp:taxon-name-part taxon-name-part-type="species" reg="guangdongense">guangdongense</tp:taxon-name-part></tp:taxon-name></italic> Dai, 1997, male, (30.9 × 24.8 mm), <named-content xmlns:xlink="http://www.w3.org/1999/xlink" content-type="dwc:institutional_code" xlink:type="simple">SYSBM</named-content> 001646 (<bold>G</bold>). Left <abbrev xmlns:xlink="http://www.w3.org/1999/xlink" xlink:title="male first gonopod" id="ABBRID0EOQAE" xlink:type="simple">G1</abbrev>, ventral view (<bold>A, D, E</bold>); left <abbrev xmlns:xlink="http://www.w3.org/1999/xlink" xlink:title="male first gonopod" id="ABBRID0EUQAE" xlink:type="simple">G1</abbrev>, dorsal view (<bold>B</bold>); Left <abbrev xmlns:xlink="http://www.w3.org/1999/xlink" xlink:title="male first gonopod" id="ABBRID0E1QAE" xlink:type="simple">G1</abbrev> terminal segment, ventral view (<bold>C</bold>); Left <abbrev xmlns:xlink="http://www.w3.org/1999/xlink" xlink:title="male second gonopod" id="ABBRID0EARAE" xlink:type="simple">G2</abbrev>, ventral view (<bold>F, G</bold>). Scale bar: 1.0 mm.</p></caption><graphic xmlns:xlink="http://www.w3.org/1999/xlink" xlink:href="zookeys-810-091-g006.jpg" position="float" orientation="portrait" xlink:type="simple" id="oo_252119.jpg"/></fig></tp:treatment-sec><ref-list><ref id="B6"><mixed-citation xmlns:xlink="http://www.w3.org/1999/xlink" xlink:type="simple"><person-group><name name-style="western"><surname>Cheng</surname><given-names>YZ</given-names></name><name name-style="western"><surname>Yang</surname><given-names>WC</given-names></name><name name-style="western"><surname>Zhong</surname><given-names>YH</given-names></name><name name-style="western"><surname>Li</surname><given-names>L</given-names></name></person-group> (<year>2003</year>) <article-title>A new species of the genus <italic><tp:taxon-name><tp:taxon-name-part taxon-name-part-type="genus">Nanhaipotamon</tp:taxon-name-part></tp:taxon-name></italic> (<tp:taxon-name><tp:taxon-name-part taxon-name-part-type="order">Decapoda</tp:taxon-name-part></tp:taxon-name>: Potamid).</article-title><source>Journal of Xiamen University (Natural Science)</source><volume>42</volume>: <fpage>676</fpage>–<lpage>678</lpage>.</mixed-citation></ref></ref-list></tp:taxon-treatment>
