# Supplementary material for: The freshwater crabs of Macau, with the description of a new species of Nanhaipotamon Bott, 1968 and the redescription of Nanhaipotamonwupingense Cheng, Yang, Zhong & Li, 2003 (Crustacea, Decapoda, Potamidae)
Source: Zookeys. 2018 Dec 20;(810):91–111. doi: 10.3897/zookeys.810.30726 (PMC6308228; doi:10.3897/zookeys.810.30726)
Supplement: XML Treatment for Somanniathelphusa zanklon [file zookeys.810.30726-treatment5.xml]

<!DOCTYPE tp:taxon-treatment
  PUBLIC "-//TaxonX//DTD Taxonomic Treatment Publishing DTD v0 20100105//EN" "tax-treatment-NSO.dtd">
<tp:taxon-treatment xmlns:tp="http://www.plazi.org/taxpub"><tp:treatment-meta><kwd-group><label>Taxon classification</label><kwd><named-content xmlns:xlink="http://www.w3.org/1999/xlink" content-type="kingdom">Animalia</named-content></kwd><kwd><named-content xmlns:xlink="http://www.w3.org/1999/xlink" content-type="order">Decapoda</named-content></kwd><kwd><named-content xmlns:xlink="http://www.w3.org/1999/xlink" content-type="family">Gecarcinucidae</named-content></kwd></kwd-group><mixed-citation publication-type="journal"><person-group><name><surname>Huang</surname><given-names>Chao</given-names></name><name><surname>Wong</surname><given-names>Kai Chin</given-names></name><name><surname>Ahyong</surname><given-names>Shane T.</given-names></name></person-group><article-title>The freshwater crabs of Macau, with the description of a new species of <italic><tp:taxon-name><tp:taxon-name-part taxon-name-part-type="genus" reg="Nanhaipotamon">Nanhaipotamon</tp:taxon-name-part></tp:taxon-name></italic> Bott, 1968 and the redescription of <italic><tp:taxon-name><tp:taxon-name-part taxon-name-part-type="genus" reg="Nanhaipotamon">Nanhaipotamon</tp:taxon-name-part><tp:taxon-name-part taxon-name-part-type="species" reg="wupingense">wupingense</tp:taxon-name-part></tp:taxon-name></italic> Cheng, Yang, Zhong &amp; Li, 2003 (<tp:taxon-name><tp:taxon-name-part taxon-name-part-type="subphylum">Crustacea</tp:taxon-name-part></tp:taxon-name>, <tp:taxon-name><tp:taxon-name-part taxon-name-part-type="order">Decapoda</tp:taxon-name-part></tp:taxon-name>, <tp:taxon-name><tp:taxon-name-part taxon-name-part-type="family">Potamidae</tp:taxon-name-part></tp:taxon-name>)</article-title><source>Zookeys</source><day>20</day><month>12</month><year>2018</year><volume>2018</volume><issue>810</issue><fpage>91</fpage><lpage>111</lpage><pub-id pub-id-type="doi">10.3897/zookeys.810.30726</pub-id></mixed-citation></tp:treatment-meta><tp:nomenclature><tp:taxon-name>
                <tp:taxon-name-part taxon-name-part-type="genus" reg="Somanniathelphusa">Somanniathelphusa</tp:taxon-name-part>
                <tp:taxon-name-part taxon-name-part-type="species" reg="zanklon">zanklon</tp:taxon-name-part>
              </tp:taxon-name><tp:taxon-authority>Ng &amp; Dudgeon, 1992</tp:taxon-authority><xref ref-type="fig" rid="F2">Figs 2D</xref><xref ref-type="fig" rid="F9">, 9</xref><tp:nomenclature-citation-list><tp:nomenclature-citation><tp:taxon-name>
                    <tp:taxon-name-part taxon-name-part-type="genus" reg="Somanniathelphusa">Somanniathelphusa</tp:taxon-name-part>
                    <tp:taxon-name-part taxon-name-part-type="species" reg="zanklon">zanklon</tp:taxon-name-part>
                  </tp:taxon-name><comment>Ng &amp; Dudgeon, 1992: figs 11–13.</comment></tp:nomenclature-citation><tp:nomenclature-citation><tp:taxon-name>
                    <tp:taxon-name-part taxon-name-part-type="genus" reg="Parathelphusa">Parathelphusa</tp:taxon-name-part>
                    <tp:taxon-name-part taxon-name-part-type="species" reg="sinensis">sinensis</tp:taxon-name-part>
                  </tp:taxon-name><comment>: <xref ref-type="bibr" rid="B11">Doflein 1902</xref>: 662.</comment></tp:nomenclature-citation><tp:nomenclature-citation><tp:taxon-name><tp:taxon-name-part taxon-name-part-type="genus" reg="Parathelphusa">Parathelphusa</tp:taxon-name-part> (<tp:taxon-name-part taxon-name-part-type="subgenus" reg="Parathelphusa">Parathelphusa</tp:taxon-name-part>) <tp:taxon-name-part taxon-name-part-type="species" reg="sinensis">sinensis</tp:taxon-name-part></tp:taxon-name><comment>: <xref ref-type="bibr" rid="B13">Gee 1925</xref>: 159; Wu 1934: 339.</comment></tp:nomenclature-citation><tp:nomenclature-citation><tp:taxon-name>
                    <tp:taxon-name-part taxon-name-part-type="genus" reg="Somanniathelphusa">Somanniathelphusa</tp:taxon-name-part>
                    <tp:taxon-name-part taxon-name-part-type="species" reg="sinensis">sinensis</tp:taxon-name-part>
                    <tp:taxon-name-part taxon-name-part-type="subspecies" reg="sinensis">sinensis</tp:taxon-name-part>
                  </tp:taxon-name><comment>: <xref ref-type="bibr" rid="B3">Bott 1968b</xref>: 409, figs 11, 12, 30; <xref ref-type="bibr" rid="B4">Bott 1970a</xref>: 338;</comment></tp:nomenclature-citation><tp:nomenclature-citation><tp:taxon-name>
                    <tp:taxon-name-part taxon-name-part-type="genus" reg="Somanniathelphusa"/>
                    <tp:taxon-name-part taxon-name-part-type="species" reg="zanklon"/>
                  </tp:taxon-name><comment><xref ref-type="bibr" rid="B5">Bott 1970b</xref>: 111, pl. 20, figs 42–44; Ng, 1988: 105. </comment></tp:nomenclature-citation><tp:nomenclature-citation><tp:taxon-name>
                    <tp:taxon-name-part taxon-name-part-type="genus" reg="Somanniathelphusa">Somanniathelphusa</tp:taxon-name-part>
                    <tp:taxon-name-part taxon-name-part-type="species" reg="sinensis">sinensis</tp:taxon-name-part>
                  </tp:taxon-name><comment>: <xref ref-type="bibr" rid="B9">Dai 1999</xref>: 67, fig. 29, pl. 2.</comment></tp:nomenclature-citation></tp:nomenclature-citation-list></tp:nomenclature><tp:treatment-sec sec-type="material" id="SECID0EFPBG"><title>Material examined.</title><p><named-content xmlns:xlink="http://www.w3.org/1999/xlink" content-type="dwc:institutional_code" xlink:type="simple">SYSBM</named-content> 101001, 1 male (27.2 × 23.1 mm), Nanping (<named-content xmlns:xlink="http://www.w3.org/1999/xlink" content-type="dwc:verbatimCoordinates" xlink:type="simple"><named-content content-type="geo-json" specific-use="{&#34;type&#34;:&#34;Point&#34;,&#34;coordinates&#34;:[113.500000,22.190000]}" id="NCID0ETPBG" xlink:type="simple">22.19N, 113.5E</named-content></named-content>), Zhuhai City, Guangdong, reservoir, coll. C. Huang, April 2015. <named-content xmlns:xlink="http://www.w3.org/1999/xlink" content-type="dwc:institutional_code" xlink:type="simple">SYSBM</named-content> 101002–101003, 2 males (38.8 × 31.9 mm, 30.4 × 25.6 mm), Jinding (<named-content xmlns:xlink="http://www.w3.org/1999/xlink" content-type="dwc:verbatimCoordinates" xlink:type="simple"><named-content content-type="geo-json" specific-use="{&#34;type&#34;:&#34;Point&#34;,&#34;coordinates&#34;:[113.540000,22.380000]}" id="NCID0EAQBG" xlink:type="simple">22.38N, 113.54E</named-content></named-content>), Zhuhai City, Guangdong, coll. local, May 2014. <named-content xmlns:xlink="http://www.w3.org/1999/xlink" content-type="dwc:institutional_code" xlink:type="simple">SYSBM</named-content> 101004–101005, 2 males (42.0 × 33.5 mm, 34.2 × 28.1 mm), Sun Yat-sen University (<named-content xmlns:xlink="http://www.w3.org/1999/xlink" content-type="dwc:verbatimCoordinates" xlink:type="simple"><named-content content-type="geo-json" specific-use="{&#34;type&#34;:&#34;Point&#34;,&#34;coordinates&#34;:[113.300000,23.100000]}" id="NCID0ENQBG" xlink:type="simple">23.10N, 113.30E</named-content></named-content>), Guangzhou City, Guangdong, fish pond, coll. C. Huang, June 2013. <named-content xmlns:xlink="http://www.w3.org/1999/xlink" content-type="dwc:institutional_code" xlink:type="simple">SYSBM</named-content> 101006, 1 female (37.1 × 29.5 mm), same data as above. <named-content xmlns:xlink="http://www.w3.org/1999/xlink" content-type="dwc:institutional_code" xlink:type="simple">SYSBM</named-content> 101007, 1 male (30.6 × 24.5 mm), Coloane (<named-content xmlns:xlink="http://www.w3.org/1999/xlink" content-type="dwc:verbatimCoordinates" xlink:type="simple"><named-content content-type="geo-json" specific-use="{&#34;type&#34;:&#34;Point&#34;,&#34;coordinates&#34;:[113.560000,22.120000]}" id="NCID0E6QBG" xlink:type="simple">22.12N, 113.56E</named-content></named-content>), Macau, reservoir, coll. K.C. Wong, July 2008. <named-content xmlns:xlink="http://www.w3.org/1999/xlink" content-type="dwc:institutional_code" xlink:type="simple">SYSBM</named-content> 101008, 1 male (28.2 × 22.5 mm), Coloane, Macau, reservoir, coll. K.C. Wong, July 2009. <abbrev xmlns:xlink="http://www.w3.org/1999/xlink" content-type="institution" xlink:title="Macao Civic and Municipal Affairs Bureau" id="ABBRID0EJRBG" xlink:type="simple">IACM</abbrev>, 1 male (24.2 × 19.8 mm), Coloane, Macau, reservoir, coll. K.C. Wong, February 2013. <named-content xmlns:xlink="http://www.w3.org/1999/xlink" content-type="dwc:institutional_code" xlink:type="simple">SYSBM</named-content> 101009–101010, 2 males (19.5 × 16.8 mm, 19.2 × 16.4 mm), Shenzhen City (<named-content xmlns:xlink="http://www.w3.org/1999/xlink" content-type="dwc:verbatimCoordinates" xlink:type="simple"><named-content content-type="geo-json" specific-use="{&#34;type&#34;:&#34;Point&#34;,&#34;coordinates&#34;:[114.000000,22.600000]}" id="NCID0EWRBG" xlink:type="simple">22.6N, 114.0E</named-content></named-content>), Guangdong, coll. local, August 2015. <named-content xmlns:xlink="http://www.w3.org/1999/xlink" content-type="dwc:institutional_code" xlink:type="simple">SYSBM</named-content> 101011, 1 female (19.6 × 16.4 mm), same data as above. <named-content xmlns:xlink="http://www.w3.org/1999/xlink" content-type="dwc:institutional_code" xlink:type="simple">SYSBM</named-content> 101015–101016, 2 males (35.7 × 28.4 mm, 37.2 × 29.9 mm), Sihui City (<named-content xmlns:xlink="http://www.w3.org/1999/xlink" content-type="dwc:verbatimCoordinates" xlink:type="simple"><named-content content-type="geo-json" specific-use="{&#34;type&#34;:&#34;Point&#34;,&#34;coordinates&#34;:[113.560000,23.120000]}" id="NCID0EISBG" xlink:type="simple">23.12N, 113.56E</named-content></named-content>), Guangdong, coll. local, August 2013. <named-content xmlns:xlink="http://www.w3.org/1999/xlink" content-type="dwc:institutional_code" xlink:type="simple">SYSBM</named-content> 101017, 1 female (31.6 × 25.9 mm), same data as above. <named-content xmlns:xlink="http://www.w3.org/1999/xlink" content-type="dwc:institutional_code" xlink:type="simple">SYSBM</named-content> 101018–101020, 3 males (38.2 × 30.8 mm, 35.4 × 28.1 mm, 28.3 × 21.3 mm), Renhua, Shaoguan City, Guangdong, coll. local, August 2013. <named-content xmlns:xlink="http://www.w3.org/1999/xlink" content-type="dwc:institutional_code" xlink:type="simple">SYSBM</named-content> 101021, 1 male (31.5 × 26.6 mm), Lianhua Mountain, Shanwei City, Guangdong, coll. local, October 2013. <named-content xmlns:xlink="http://www.w3.org/1999/xlink" content-type="dwc:institutional_code" xlink:type="simple">SYSBM</named-content> 101022, 1 female (27.3 × 23.2 mm), same data as above. <named-content xmlns:xlink="http://www.w3.org/1999/xlink" content-type="dwc:institutional_code" xlink:type="simple">SYSBM</named-content> 101030, 1 male (39.4 × 33.0 mm), Heyuan City, Guangdong, coll. Z.C. Zhou, January 2014. <named-content xmlns:xlink="http://www.w3.org/1999/xlink" content-type="dwc:institutional_code" xlink:type="simple">SYSBM</named-content> 101031, 1 female (32.4 × 27.3 mm), same data as above. <named-content xmlns:xlink="http://www.w3.org/1999/xlink" content-type="dwc:institutional_code" xlink:type="simple">SYSBM</named-content> 101032–101035, 4 males (35.0 × 28.3 mm, 32.7 × 26.9 mm, 30.8 × 25.0 mm, 25.9 × 21.7 mm), Raoping, Chaozhou City, Guangdong, coll. Z.C. Zhou, January 2014. <named-content xmlns:xlink="http://www.w3.org/1999/xlink" content-type="dwc:institutional_code" xlink:type="simple">SYSBM</named-content> 101036, 1 female (24.6 × 20.8 mm), same data as above. <named-content xmlns:xlink="http://www.w3.org/1999/xlink" content-type="dwc:institutional_code" xlink:type="simple">SYSBM</named-content> 101037–101040, 4 males (26.3 × 20.4 mm, 30.9 × 25.8 mm, 26.6 × 23.0 mm, 27.0 × 22.5 mm), Wenzhou City, Zhejiang, coll. local, October 2013. <named-content xmlns:xlink="http://www.w3.org/1999/xlink" content-type="dwc:institutional_code" xlink:type="simple">SYSBM</named-content> 101041, 1 female (29.8 × 24.6 mm), same data as above.</p></tp:treatment-sec><tp:treatment-sec sec-type="Colour in life" id="SECID0E6TBG"><title>Colour in life.</title><p>Generally brown overall; larger individuals may have dark markings near the cardiac region (Fig. <xref ref-type="fig" rid="F2">2D</xref>).</p><!--PageBreak--></tp:treatment-sec><tp:treatment-sec sec-type="distribution" id="SECID0EKUBG"><title>Distribution.</title><p>Coloane, Macau; Guangdong: Guangzhou City, Shenzhen City, Zhuhai City, Sihui City, Shaoguan City, Shanwei City, Heyuan City, Chaozhou City; Zhejiang: Wenzhou City.</p></tp:treatment-sec><tp:treatment-sec sec-type="remarks" id="SECID0EPUBG"><title>Remarks.</title><p><xref ref-type="bibr" rid="B21">Ng and Dudgeon (1992)</xref> showed former records of <italic><tp:taxon-name><tp:taxon-name-part taxon-name-part-type="genus" reg="Somanniathelphusa">Somanniathelphusa</tp:taxon-name-part><tp:taxon-name-part taxon-name-part-type="species" reg="sinensis">sinensis</tp:taxon-name-part></tp:taxon-name></italic> (H. Milne Edwards, 1853) from southern China (Bott 1968, 1970; <xref ref-type="bibr" rid="B9">Dai 1999</xref>) to represent a new species, <italic><tp:taxon-name><tp:taxon-name-part taxon-name-part-type="genus" reg="Somanniathelphusa">S.</tp:taxon-name-part><tp:taxon-name-part taxon-name-part-type="species" reg="zanklon">zanklon.</tp:taxon-name-part></tp:taxon-name></italic><xref ref-type="bibr" rid="B25">Shih et al. (2007)</xref> included <italic><tp:taxon-name><tp:taxon-name-part taxon-name-part-type="genus" reg="Somanniathelphusa">S.</tp:taxon-name-part><tp:taxon-name-part taxon-name-part-type="species" reg="zanklon">zanklon</tp:taxon-name-part></tp:taxon-name></italic> from Hong Kong and Guangdong (Dongguan City and Nanhai City) and showed that specimens <!--PageBreak-->of <italic><tp:taxon-name><tp:taxon-name-part taxon-name-part-type="genus" reg="Somanniathelphusa">Somanniathelphusa</tp:taxon-name-part></tp:taxon-name></italic> from eastern Guangdong, Fujian and west-central Taiwan were all very closely related genetically, probably even conspecific. Specimens examined here from different localities were all very similar morphologically (Fig. <xref ref-type="fig" rid="F9">9</xref>), with those from Zhejiang Province having a slightly longer <abbrev xmlns:xlink="http://www.w3.org/1999/xlink" xlink:title="male first gonopod" id="ABBRID0EPWBG" xlink:type="simple">G1</abbrev> distal part (Fig. <xref ref-type="fig" rid="F9">9H</xref>), though the overall shape is very much like the others. We tentatively treat all of these as the same species pending a full revision. Interestingly, <xref ref-type="bibr" rid="B9">Dai (1999)</xref> also reported the genus from Zhejiang, but none of the species of <italic><tp:taxon-name><tp:taxon-name-part taxon-name-part-type="genus" reg="Somanniathelphusa">Somanniathelphusa</tp:taxon-name-part></tp:taxon-name></italic> in her monograph lists Zhejiang among its localities. The Chinese <italic><tp:taxon-name><tp:taxon-name-part taxon-name-part-type="genus" reg="Somanniathelphusa">Somanniathelphusa</tp:taxon-name-part></tp:taxon-name></italic> are particularly problematic as many species look identical externally and were described based on minute differences that we find difficult to detect. Furthermore, being lowland species, they are readily dispersed by floods and are commonly found in aquaculture ponds where their newly hatched crablings are easily translocated. Preliminary genetic evidence suggests that the species diversity of <italic><tp:taxon-name><tp:taxon-name-part taxon-name-part-type="genus" reg="Somanniathelphusa">Somanniathelphusa</tp:taxon-name-part></tp:taxon-name></italic> may have been overestimated (<xref ref-type="bibr" rid="B25">Shih et al. 2007</xref>).</p><fig id="F9" position="float" orientation="portrait"><label>Figure 9.</label><caption><p>Comparison of <abbrev xmlns:xlink="http://www.w3.org/1999/xlink" xlink:title="male first gonopod" id="ABBRID0E3XBG" xlink:type="simple">G1</abbrev> of <italic><tp:taxon-name><tp:taxon-name-part taxon-name-part-type="genus" reg="Somanniathelphusa">Somanniathelphusa</tp:taxon-name-part><tp:taxon-name-part taxon-name-part-type="species" reg="zanklon">zanklon</tp:taxon-name-part></tp:taxon-name></italic> Ng &amp; Dudgeon, 1992, from different localities. Male (30.6 × 24.5 mm), <named-content xmlns:xlink="http://www.w3.org/1999/xlink" content-type="dwc:institutional_code" xlink:type="simple">SYSBM</named-content> 101007, Coloane, Macau (<bold>A</bold>); male (38.8 × 31.9 mm), <named-content xmlns:xlink="http://www.w3.org/1999/xlink" content-type="dwc:institutional_code" xlink:type="simple">SYSBM</named-content> 101002, Jinding, Zhuhai City, Guangdong (<bold>B</bold>); male (42.0 × 33.5 mm), <named-content xmlns:xlink="http://www.w3.org/1999/xlink" content-type="dwc:institutional_code" xlink:type="simple">SYSBM</named-content> 101004, Sun Yat-sen University, Guangzhou City, Guangdong (<bold>C</bold>); male (35.7 × 28.4 mm), <named-content xmlns:xlink="http://www.w3.org/1999/xlink" content-type="dwc:institutional_code" xlink:type="simple">SYSBM</named-content> 101015, Sihui City, Guangdong (<bold>D</bold>); male (28.3 × 21.3 mm), <named-content xmlns:xlink="http://www.w3.org/1999/xlink" content-type="dwc:institutional_code" xlink:type="simple">SYSBM</named-content> 101020, Renhua, Shaoguan City, Guangdong (<bold>E</bold>); male (31.5 × 26.6 mm), <named-content xmlns:xlink="http://www.w3.org/1999/xlink" content-type="dwc:institutional_code" xlink:type="simple">SYSBM</named-content> 101021, Lianhua Mountain, Shanwei City, Guangdong (<bold>F</bold>); male (35.0 × 28.3 mm), <named-content xmlns:xlink="http://www.w3.org/1999/xlink" content-type="dwc:institutional_code" xlink:type="simple">SYSBM</named-content> 101032, Raoping, Chaozhou City, Guangdong (<bold>G</bold>); male (26.3 × 20.4 mm), <named-content xmlns:xlink="http://www.w3.org/1999/xlink" content-type="dwc:institutional_code" xlink:type="simple">SYSBM</named-content> 101037, Wenzhou City, Zhejiang (<bold>H</bold>). Scale bars: 1.0 mm.</p></caption><graphic xmlns:xlink="http://www.w3.org/1999/xlink" xlink:href="zookeys-810-091-g009.jpg" position="float" orientation="portrait" xlink:type="simple" id="oo_252122.jpg"/></fig></tp:treatment-sec><tp:treatment-sec sec-type="conservation status" id="SECID0EI1BG"><title>Conservation status.</title><p><italic><tp:taxon-name><tp:taxon-name-part taxon-name-part-type="genus" reg="Somanniathelphusa">Somanniathelphusa</tp:taxon-name-part><tp:taxon-name-part taxon-name-part-type="species" reg="zanklon">zanklon</tp:taxon-name-part></tp:taxon-name></italic> is currently assessed as Endangered (<xref ref-type="bibr" rid="B12">Esser and Cumberlidge 2008</xref>) as it was known from fewer than five locations in Hong Kong with a extant of occurrence less than 5,000 km<sup>2</sup>, with degrading habitat quality. Our study, however, finds this species to have a widespread occurrence in south-east China with an area of occupancy estimated at over 120,000 km<sup>2</sup>. Though habitat quality in some of these locations is declining, this resilient lowland species seems to be able to thrive in most water bodies that are not heavily polluted. As such, we find that <italic><tp:taxon-name><tp:taxon-name-part taxon-name-part-type="genus" reg="Somanniathelphusa">S.</tp:taxon-name-part><tp:taxon-name-part taxon-name-part-type="species" reg="zanklon">zanklon</tp:taxon-name-part></tp:taxon-name></italic> does not satisfy any IUCN Red List threat categories and thus we suggest Least Concern would be a more appropriate determination at present. In Macau, all known occurrences of <italic><tp:taxon-name><tp:taxon-name-part taxon-name-part-type="genus" reg="Somanniathelphusa">S.</tp:taxon-name-part><tp:taxon-name-part taxon-name-part-type="species" reg="zanklon">zanklon</tp:taxon-name-part></tp:taxon-name></italic> are from Hac-Sa Reservoir, Coloane, although it most likely also occurs in other water bodies in Coloane. There was an unconfirmed sighting of <italic><tp:taxon-name><tp:taxon-name-part taxon-name-part-type="genus" reg="Somanniathelphusa">S.</tp:taxon-name-part><tp:taxon-name-part taxon-name-part-type="species" reg="zanklon">zanklon</tp:taxon-name-part></tp:taxon-name></italic> in Taipa a few years ago by the second author, though more recent surveys have failed to locate any specimens. There are three large water bodies on the Macau peninsula, of which only one reservoir on the east, next to Parque Municipal do Monte da Guia, which sources freshwater from the mainland, is suitable for lowland freshwater crabs. Although we did not survey this reservoir, it very likely also holds <italic><tp:taxon-name><tp:taxon-name-part taxon-name-part-type="genus" reg="Somanniathelphusa">S.</tp:taxon-name-part><tp:taxon-name-part taxon-name-part-type="species" reg="zanklon">zanklon</tp:taxon-name-part></tp:taxon-name></italic> as this species was found in one of its water source reservoirs in Zhuhai. The other two water bodies, Sai Van Lake and Nam Van Lake, were once bays that have mostly been artificially closed off by landfill and currently hold sea water.</p></tp:treatment-sec><tp:treatment-sec><!--Section generated to contain objects referenced in tp:taxon-treatment.--><fig id="F2" position="float" orientation="portrait"><label>Figure 2.</label><caption><p>The freshwater crabs of Macau, colour in life. <italic><tp:taxon-name><tp:taxon-name-part taxon-name-part-type="genus" reg="Nanhaipotamon">Nanhaipotamon</tp:taxon-name-part><tp:taxon-name-part taxon-name-part-type="species" reg="macau">macau</tp:taxon-name-part></tp:taxon-name></italic> sp. n., male (29.0 × 24.2 mm), <named-content xmlns:xlink="http://www.w3.org/1999/xlink" content-type="dwc:institutional_code" xlink:type="simple">SYSBM</named-content> 001654 (<bold>A</bold>); <italic><tp:taxon-name><tp:taxon-name-part taxon-name-part-type="genus" reg="Nanhaipotamon">Nanhaipotamon</tp:taxon-name-part><tp:taxon-name-part taxon-name-part-type="species" reg="guangdongense">guangdongense</tp:taxon-name-part></tp:taxon-name></italic> Dai, 1997, male (35.9 × 28.8 mm), <named-content xmlns:xlink="http://www.w3.org/1999/xlink" content-type="dwc:institutional_code" xlink:type="simple">SYSBM</named-content> 001645 (<bold>B</bold>); <italic><tp:taxon-name><tp:taxon-name-part taxon-name-part-type="genus" reg="Cantopotamon">Cantopotamon</tp:taxon-name-part><tp:taxon-name-part taxon-name-part-type="species" reg="hengqinense">hengqinense</tp:taxon-name-part></tp:taxon-name></italic> Huang, Ahyong &amp; Shih, 2017, male, specimen not collected (<bold>C</bold>); <italic><tp:taxon-name><tp:taxon-name-part taxon-name-part-type="genus" reg="Somanniathelphusa">Somanniathelphusa</tp:taxon-name-part><tp:taxon-name-part taxon-name-part-type="species" reg="zanklon">zanklon</tp:taxon-name-part></tp:taxon-name></italic> Ng &amp; Dudgeon, 1992, photographed in Zhuhai, specimen not collected (<bold>D</bold>).</p></caption><graphic xmlns:xlink="http://www.w3.org/1999/xlink" xlink:href="zookeys-810-091-g002.jpg" position="float" orientation="portrait" xlink:type="simple" id="oo_252115.jpg"/></fig></tp:treatment-sec><ref-list><ref id="B11"><mixed-citation xmlns:xlink="http://www.w3.org/1999/xlink" xlink:type="simple"><person-group><name name-style="western"><surname>Doflein</surname><given-names>F</given-names></name></person-group> (<year>1902</year>) Ostasiatische Dekapoden. Abhandlungen k. bayerischen Akademie Wissenschaft (2)21: 613–670. <ext-link xlink:type="simple" ext-link-type="doi" xlink:href="10.1163/9789004190832_021">https://doi.org/10.1163/9789004190832_021</ext-link></mixed-citation></ref><ref id="B13"><mixed-citation xmlns:xlink="http://www.w3.org/1999/xlink" xlink:type="simple"><person-group><name name-style="western"><surname>Gee</surname><given-names>NG</given-names></name></person-group> (<year>1925</year>) <article-title>Tentative list of Chinese decapod <tp:taxon-name><tp:taxon-name-part taxon-name-part-type="subphylum">Crustacea</tp:taxon-name-part></tp:taxon-name>, including those represented in the collections of the United States National Museum (marked with an *) with localities at which collected.</article-title><source>Lignan Agricultural Review</source><volume>3</volume>: <fpage>156</fpage>–<lpage>166</lpage>.</mixed-citation></ref><ref id="B3"><mixed-citation xmlns:xlink="http://www.w3.org/1999/xlink" xlink:type="simple"><person-group><name name-style="western"><surname>Bott</surname><given-names>R</given-names></name></person-group> (<year>1968b</year>) <article-title>Parathelphusiden aus Hinterindien (<tp:taxon-name><tp:taxon-name-part taxon-name-part-type="subphylum">Crustacea</tp:taxon-name-part></tp:taxon-name>, <tp:taxon-name><tp:taxon-name-part taxon-name-part-type="order">Decapoda</tp:taxon-name-part></tp:taxon-name>, <tp:taxon-name><tp:taxon-name-part taxon-name-part-type="family">Parathelphusidae</tp:taxon-name-part></tp:taxon-name>).</article-title><source>Senckenbergiana biologica</source><volume>49</volume>: <fpage>403</fpage>–<lpage>422</lpage>.</mixed-citation></ref><ref id="B4"><mixed-citation xmlns:xlink="http://www.w3.org/1999/xlink" xlink:type="simple"><person-group><name name-style="western"><surname>Bott</surname><given-names>R</given-names></name></person-group> (<year>1970a</year>) <article-title>Betrachtungen iiber entwicklungsgeschichte der Siisswasserkrabben nach der Sammlung des Naturhistorischen Museums in Genf/Schweiz.</article-title><source>Revue Suisse (Zoologie)</source><volume>77</volume>: <fpage>327</fpage>–<lpage>344</lpage>. <ext-link xlink:type="simple" ext-link-type="doi" xlink:href="10.5962/bhl.part.75900">https://doi.org/10.5962/bhl.part.75900</ext-link></mixed-citation></ref><ref id="B5"><mixed-citation xmlns:xlink="http://www.w3.org/1999/xlink" xlink:type="simple"><person-group><name name-style="western"><surname>Bott</surname><given-names>R</given-names></name></person-group> (<year>1970b</year>) <article-title>Dis Siisswasserkrabben von Europa, Asien, Australien und ihre Stammesgeschichte. Eine Revision der <tp:taxon-name><tp:taxon-name-part taxon-name-part-type="superfamily">Potamoidea</tp:taxon-name-part></tp:taxon-name> und <tp:taxon-name><tp:taxon-name-part taxon-name-part-type="superfamily">Parathelphusoidea</tp:taxon-name-part></tp:taxon-name> (<tp:taxon-name><tp:taxon-name-part taxon-name-part-type="subphylum">Crustacea</tp:taxon-name-part></tp:taxon-name>, <tp:taxon-name><tp:taxon-name-part taxon-name-part-type="order">Decapoda</tp:taxon-name-part></tp:taxon-name>).</article-title><source>Abhandlungen Senckenbergischen Naturforschenden Gesellschaft</source><volume>526</volume>: <fpage>1</fpage>–<lpage>338</lpage>.</mixed-citation></ref><ref id="B9"><mixed-citation xmlns:xlink="http://www.w3.org/1999/xlink" xlink:type="simple"><person-group><name name-style="western"><surname>Dai</surname><given-names>AY</given-names></name></person-group> (<year>1999</year>) Fauna Sinica: <tp:taxon-name><tp:taxon-name-part taxon-name-part-type="phylum">Arthropoda</tp:taxon-name-part></tp:taxon-name><tp:taxon-name><tp:taxon-name-part taxon-name-part-type="subphylum">Crustacea</tp:taxon-name-part></tp:taxon-name><tp:taxon-name><tp:taxon-name-part taxon-name-part-type="class">Malacostraca</tp:taxon-name-part></tp:taxon-name><tp:taxon-name><tp:taxon-name-part taxon-name-part-type="order">Decapoda</tp:taxon-name-part></tp:taxon-name><tp:taxon-name><tp:taxon-name-part taxon-name-part-type="family">Parathelphusidae</tp:taxon-name-part></tp:taxon-name><tp:taxon-name><tp:taxon-name-part taxon-name-part-type="family">Potamidae</tp:taxon-name-part></tp:taxon-name>, Science Press, Beijing, 501 pp.</mixed-citation></ref><ref id="B21"><mixed-citation xmlns:xlink="http://www.w3.org/1999/xlink" xlink:type="simple"><person-group><name name-style="western"><surname>Ng</surname><given-names>PKL</given-names></name><name name-style="western"><surname>Dudgeon</surname><given-names>D</given-names></name></person-group> (<year>1992</year>) <article-title>The <tp:taxon-name>Potmidae</tp:taxon-name> and <tp:taxon-name><tp:taxon-name-part taxon-name-part-type="family">Parathelphusidae</tp:taxon-name-part></tp:taxon-name> (<tp:taxon-name><tp:taxon-name-part taxon-name-part-type="subphylum">Crustacea</tp:taxon-name-part></tp:taxon-name>: <tp:taxon-name><tp:taxon-name-part taxon-name-part-type="order">Decapoda</tp:taxon-name-part></tp:taxon-name>: <tp:taxon-name><tp:taxon-name-part taxon-name-part-type="infraorder">Brachyura</tp:taxon-name-part></tp:taxon-name>) of Hong Kong.</article-title><source>Invertebrate Systematics</source><volume>6</volume>(<issue>3</issue>): <fpage>741</fpage>–<lpage>768</lpage>. <ext-link xlink:type="simple" ext-link-type="doi" xlink:href="10.1071/IT9920741">https://doi.org/10.1071/IT9920741</ext-link></mixed-citation></ref><ref id="B25"><mixed-citation xmlns:xlink="http://www.w3.org/1999/xlink" xlink:type="simple"><person-group><name name-style="western"><surname>Shih</surname><given-names>HT</given-names></name><name name-style="western"><surname>Fang</surname><given-names>SH</given-names></name><name name-style="western"><surname>Ng</surname><given-names>PK</given-names></name></person-group> (<year>2007</year>) <article-title>Phylogeny of the freshwater crab genus <italic><tp:taxon-name><tp:taxon-name-part taxon-name-part-type="genus">Somanniathelphusa</tp:taxon-name-part></tp:taxon-name></italic> Bott, (<tp:taxon-name><tp:taxon-name-part taxon-name-part-type="order">Decapoda</tp:taxon-name-part></tp:taxon-name>: <tp:taxon-name><tp:taxon-name-part taxon-name-part-type="family">Parathelphusidae</tp:taxon-name-part></tp:taxon-name>) from Taiwan and the coastal regions of China, with notes on their biogeography.</article-title><source>Invertebrate Systematics</source><volume>21</volume>(<issue>1</issue>): <fpage>29</fpage>–<lpage>37</lpage>. <ext-link xlink:type="simple" ext-link-type="doi" xlink:href="10.1071/is06007">https://doi.org/10.1071/is06007</ext-link></mixed-citation></ref><ref id="B12"><mixed-citation xmlns:xlink="http://www.w3.org/1999/xlink" xlink:type="simple"><person-group><name name-style="western"><surname>Esser</surname><given-names>L</given-names></name><name name-style="western"><surname>Cumberlidge</surname><given-names>N</given-names></name></person-group> (<year>2008</year>) <italic><tp:taxon-name><tp:taxon-name-part taxon-name-part-type="genus">Somanniathelphusa</tp:taxon-name-part><tp:taxon-name-part taxon-name-part-type="species">zanklon</tp:taxon-name-part></tp:taxon-name></italic>. The IUCN Red List of Threatened Species 2008: e.T134062A3888493.</mixed-citation></ref></ref-list></tp:taxon-treatment>
